# Supplementary material for: 8-Hydr­oxy-5,6,7-trimeth­oxy-2-phenyl-4H-chromen-4-one
Source: Acta Crystallogr Sect E Struct Rep Online. 2008 Apr 23;64(Pt 5):o899. doi: 10.1107/S1600536808010696 (PMC2961207; doi:10.1107/S1600536808010696)
Supplement: Supplementary file 1 [file e-64-0o899-sup1.cif]

##############################################################################
###                                                                        ###
###        Electronic paper (Acta Crystallographica Section E)             ###
###                                                                        ###
##############################################################################
#                                                                            #
# This CIF contains the data in a paper accepted for publication in Acta     #
# Crystallographica Section E. It conforms to the requirements of Notes      #
# for Authors for Section E, and has been peer reviewed under the auspices   #
# of the IUCr Commission on Journals.                                        #
#                                                                            #
# Full details of the Crystallographic Information File format               #
# are given in the paper "The Crystallographic Information File (CIF):       #
# a New Standard Archive File for Crystallography" by S. R. Hall, F. H.      #
# Allen and I. D. Brown [Acta Cryst. (1991), A47, 655-685].                  #
#                                                                            #
# The current version of the core CIF dictionary is obtainable from          #
# ftp://ftp.iucr.org/pub/cif_core.dic. The current version number is 2.4.    #
#                                                                            #
# Software is freely available for graphical display of the structure(s) in  #
# this CIF.  For information consult the CIF home page http://www.iucr.org/  #
# cif/home.html                                                              #
#                                                                            #
# This file may be used for bona fide research purposes within the           #
# scientific community so long as proper attribution is given to the journal # 
# article from which it was obtained.                                        #
#                                                                            #
##############################################################################
                                             
data_global
_audit_creation_method     'WinGX routine CIF_UPDATE'
_audit_conform_dict_name     cif_core.dic
_audit_conform_dict_version     2.3
_journal_date_recd_electronic     2008-03-28
_journal_date_accepted     2008-04-17
_journal_name_full     'Acta Crystallographica, Section E'
_journal_year     2008
_journal_volume     64
_journal_issue      5
_journal_page_first     o899
_journal_page_last     o899
_journal_paper_category     QO
_journal_coeditor_code     BG2176
_publ_contact_author_name     'P\'erez, Hiram'
_publ_contact_author_address
;
Departamento de Qu\'imica Inorg\'anica
Facultad de Qu\'imica
Universidad de la Habana,
Habana 10400,
Cuba
;
_publ_contact_author_email     'hperez@fq.uh.cu'
_publ_contact_author_fax     '53(7)8780684'
_publ_contact_author_phone     '53(7)8780684'
_publ_section_title
;
8-Hydroxy-5,6,7-trimethoxy-2-phenyl-4H-chromen-4-one
;
loop_
    _publ_author_name
    _publ_author_footnote
    _publ_author_address
    'Theodoro, Jahyr E.' .
;
Instituto de F\'isica de S\~ao Carlos-USP
Cx Postal 369, 13560-970 S\~ao Carlos, SP
Brazil
;
    'Santos, Djalma' .
;
Departamento Qu\'imica-UFSCar
Cx Postal 676, 13565-905 S\~ao Carlos, SP
Brazil
;
    'P\'erez, Hiram' .
;
Departamento de Qu\'imica Inorg\'anica
Facultad de Qu\'imica
Universidad de la Habana,
Habana 10400,
Cuba
;
    'Silva, Maria F\'atima das Gra\,cas Fernandes da' .
;
Departamento Qu\'imica-UFSCar
Cx Postal 676, 13565-905 S\~ao Carlos, SP
Brazil
;
    'Ellena, J.' .
;
Instituto de F\'isica de S\~ao Carlos-USP
Cx Postal 369, 13560-970 S\~ao Carlos, SP
Brazil
;
data_I
_audit_creation_method     'WinGX routine CIF_UPDATE'
_chemical_name_systematic
;
8-Hydroxy-5,6,7-trimethoxy-2-phenyl-4H-chromen-4-one
;
_chemical_formula_moiety     'C18 H16 O6'
_chemical_formula_sum     'C18 H16 O6'
_chemical_formula_iupac     'C18 H16 O6'
_chemical_formula_weight     328.32
_symmetry_cell_setting     triclinic
_symmetry_space_group_name_H-M     'P -1'
_symmetry_space_group_name_Hall     '-P 1'
loop_
    _symmetry_equiv_pos_as_xyz
    'x, y, z'
    '-x, -y, -z'
_cell_length_a     8.4536(2)
_cell_length_b     9.0878(2)
_cell_length_c     10.7832(3)
_cell_angle_alpha     79.545(2)
_cell_angle_beta     71.5640(10)
_cell_angle_gamma     86.925(2)
_cell_volume     772.85(3)
_cell_formula_units_Z     2
_cell_measurement_reflns_used     20513
_cell_measurement_theta_min     2.91
_cell_measurement_theta_max     26.3729
_cell_measurement_temperature     294
_exptl_crystal_description     prism
_exptl_crystal_colour     Yellow
_exptl_crystal_size_max     0.22
_exptl_crystal_size_mid     0.19
_exptl_crystal_size_min     0.11
_exptl_crystal_density_diffrn     1.411
_exptl_crystal_density_method     'not measured'
_exptl_crystal_F_000     344
_exptl_absorpt_coefficient_mu     0.107
_exptl_absorpt_correction_type     none
_diffrn_radiation_type     MoK\a
_diffrn_radiation_wavelength     0.71073
_diffrn_measurement_device_type     KappaCCD
_diffrn_measurement_device     '95mm CCD camera on \k-goniostat'
_diffrn_measurement_method     '\f scans and \w scans winth \k offsets'
_diffrn_reflns_number     20499
_diffrn_reflns_av_R_equivalents     0.0486
_diffrn_reflns_theta_min     3.3
_diffrn_reflns_theta_max     26.37
_diffrn_reflns_theta_full     26.37
_diffrn_measured_fraction_theta_max     0.996
_diffrn_measured_fraction_theta_full     0.996
_diffrn_reflns_limit_h_min     -10
_diffrn_reflns_limit_h_max     10
_diffrn_reflns_limit_k_min     -11
_diffrn_reflns_limit_k_max     11
_diffrn_reflns_limit_l_min     -13
_diffrn_reflns_limit_l_max     13
_diffrn_standards_decay_%     0
_reflns_number_total     3153
_reflns_number_gt     2512
_reflns_threshold_expression     I>2\s(I)
_refine_ls_structure_factor_coef     Fsqd
_refine_ls_matrix_type     full
_refine_ls_R_factor_gt     0.042
_refine_ls_wR_factor_ref     0.1235
_refine_ls_goodness_of_fit_ref     1.067
_refine_ls_restrained_S_all     1.067
_refine_ls_number_reflns     3153
_refine_ls_number_parameters     218
_refine_ls_number_restraints     0
_refine_ls_hydrogen_treatment     constr
_refine_ls_weighting_scheme     calc
_refine_ls_weighting_details
         'calc w=1/[\s^2^(Fo^2^)+(0.0678P)^2^+0.1467P] where P=(Fo^2^+2Fc^2^)/3'
_refine_ls_shift/su_max     0
_refine_diff_density_max     0.246
_refine_diff_density_min     -0.241
_refine_ls_extinction_method     'SHELXL97 (Sheldrick, 2008)'
_refine_ls_extinction_coef     0.043(11)
_refine_ls_extinction_expression
                                    Fc^*^=kFc[1+0.001xFc^2^\l^3^/sin(2\q)]^-1/4^
loop_
    _atom_type_symbol
    _atom_type_description
    _atom_type_scat_dispersion_real
    _atom_type_scat_dispersion_imag
    _atom_type_scat_source
    C C 0.0033 0.0016 'International s Vol C s 4.2.6.8 and 6.1.1.4'
    H H 0 0 'International s Vol C s 4.2.6.8 and 6.1.1.4'
    O O 0.0106 0.006 'International s Vol C s 4.2.6.8 and 6.1.1.4'
_computing_data_collection     'COLLECT (Enraf--Nonius, 2000)'
_computing_cell_refinement     '?'
_computing_data_reduction     'DENZO and SCALEPACK (Otwinowski & Minor, 1997)'
_computing_structure_solution     'SHELXS97 (Sheldrick, 2008)'
_computing_structure_refinement     'SHELXL97 (Sheldrick, 2008)'
_computing_molecular_graphics     'ORTEP-3 for Windows (Farrugia, 1997)'
_computing_publication_material     'WinGX (Farrugia, 1999)'
loop_
    _atom_site_type_symbol
    _atom_site_label
    _atom_site_fract_x
    _atom_site_fract_y
    _atom_site_fract_z
    _atom_site_U_iso_or_equiv
    _atom_site_adp_type
    _atom_site_calc_flag
    _atom_site_refinement_flags
    _atom_site_occupancy
    _atom_site_disorder_assembly
    _atom_site_disorder_group
    O O1 0.40508(11) 0.55938(11) 0.19334(9) 0.0343(3) Uani d . 1 . .
    O O2 0.05483(13) 0.68927(14) 0.00920(12) 0.0550(3) Uani d . 1 . .
    O O3 0.29650(12) 0.85689(12) -0.19401(10) 0.0428(3) Uani d . 1 . .
    O O4 0.63074(13) 0.94104(12) -0.28518(10) 0.0441(3) Uani d . 1 . .
    O O5 0.83892(11) 0.83118(11) -0.14212(9) 0.0362(3) Uani d . 1 . .
    O O6 0.71943(11) 0.63816(12) 0.09768(9) 0.0395(3) Uani d . 1 . .
    C C1 0.16504(16) 0.64776(16) 0.06016(15) 0.0350(3) Uani d . 1 . .
    C C2 0.13054(16) 0.54641(16) 0.18467(14) 0.0368(3) Uani d . 1 . .
    C C3 0.24520(16) 0.50867(15) 0.24709(13) 0.0330(3) Uani d . 1 . .
    C C4 0.45089(16) 0.65179(15) 0.07187(13) 0.0(3) Uani d . 1 . .
    C C5 0.33896(15) 0.70155(15) 0.00135(13) 0.0301(3) Uani d . 1 . .
    C C6 0.39952(16) 0.80083(15) -0.12037(13) 0.0320(3) Uani d . 1 . .
    C C7 0.56421(16) 0.84828(15) -0.16628(13) 0.0313(3) Uani d . 1 . .
    C C8 0.67300(15) 0.79300(15) -0.09404(13) 0.0296(3) Uani d . 1 . .
    C C9 0.61900(15) 0.69429(15) 0.02441(13) 0.0295(3) Uani d . 1 . .
    C C10 0.21737(17) 0.41557(16) 0.37915(13) 0.0353(3) Uani d . 1 . .
    C C11 0.30333(19) 0.44556(19) 0.46281(16) 0.0459(4) Uani d . 1 . .
    C C12 0.2755(2) 0.3598(2) 0.58706(16) 0.0547(5) Uani d . 1 . .
    C C13 0.1650(2) 0.2423(2) 0.62864(17) 0.0552(5) Uani d . 1 . .
    C C14 0.0795(2) 0.2109(2) 0.54662(17) 0.0573(5) Uani d . 1 . .
    C C15 0.1043(2) 0.29793(19) 0.42257(16) 0.0469(4) Uani d . 1 . .
    C C16 0.2848(3) 0.7646(3) -0.2840(2) 0.0738(6) Uani d . 1 . .
    C C17 0.5601(3) 1.0840(2) -0.3033(2) 0.0708(6) Uani d . 1 . .
    C C18 0.8774(2) 0.96476(19) -0.10671(19) 0.0514(4) Uani d . 1 . .
    H H8 0.8139 0.672 0.0606 0.059 Uiso calc R 1 . .
    H H8A 0.0242 0.5052 0.2237 0.044 Uiso calc R 1 . .
    H H17 0.3799 0.5239 0.4346 0.055 Uiso calc R 1 . .
    H H18 0.3319 0.3816 0.6429 0.066 Uiso calc R 1 . .
    H H19 0.1477 0.1839 0.7121 0.066 Uiso calc R 1 . .
    H H20 0.0049 0.131 0.5748 0.069 Uiso calc R 1 . .
    H H21 0.045 0.2774 0.3682 0.056 Uiso calc R 1 . .
    H H22A 0.9951 0.9838 -0.1435 0.077 Uiso calc R 1 . .
    H H22B 0.8451 0.9539 -0.0118 0.077 Uiso calc R 1 . .
    H H22C 0.818 1.0469 -0.1409 0.077 Uiso calc R 1 . .
    H H27A 0.2116 0.8102 -0.3321 0.111 Uiso calc R 1 . .
    H H27B 0.2415 0.6682 -0.2355 0.111 Uiso calc R 1 . .
    H H27C 0.3934 0.753 -0.3452 0.111 Uiso calc R 1 . .
    H H30A 0.6176 1.1374 -0.3902 0.106 Uiso calc R 1 . .
    H H30B 0.5701 1.1381 -0.2375 0.106 Uiso calc R 1 . .
    H H30C 0.4444 1.074 -0.2946 0.106 Uiso calc R 1 . .
loop_
    _atom_site_aniso_label
    _atom_site_aniso_U_11
    _atom_site_aniso_U_22
    _atom_site_aniso_U_33
    _atom_site_aniso_U_12
    _atom_site_aniso_U_13
    _atom_site_aniso_U_23
    O1 0.0240(5) 0.0430(6) 0.0331(5) -0.0036(4) -0.0093(4) 0.0024(4)
    O2 0.0248(5) 0.0739(8) 0.0630(7) -0.0045(5) -0.0224(5) 0.0132(6)
    O3 0.0334(5) 0.0540(6) 0.0446(6) 0.0043(5) -0.0228(5) 0.0007(5)
    O4 0.0364(6) 0.0472(6) 0.0381(6) 0.0029(4) -0.0061(4) 0.0083(5)
    O5 0.0218(5) 0.0456(6) 0.0403(5) -0.0040(4) -0.0082(4) -0.0067(4)
    O6 0.0240(5) 0.0570(6) 0.0364(5) -0.0039(4) -0.0151(4) 0.0057(4)
    C5 0.0227(6) 0.0339(7) 0.0350(7) 0.0019(5) -0.0114(5) -0.0058(6)
    C9 0.0233(6) 0.0362(7) 0.0309(7) 0.0014(5) -0.0117(5) -0.0051(5)
    C4 0.0239(6) 0.0336(7) 0.0302(7) 0.0006(5) -0.0097(5) -0.0036(5)
    C8 0.0216(6) 0.0345(7) 0.0328(7) -0.0001(5) -0.0081(5) -0.0071(5)
    C1 0.0239(6) 0.0391(7) 0.0434(8) 0.0009(5) -0.0134(6) -0.0057(6)
    C6 0.0264(6) 0.0369(7) 0.0354(7) 0.0051(5) -0.0153(6) -0.0044(6)
    C2 0.0218(6) 0.0427(8) 0.0430(8) -0.0027(5) -0.0077(6) -0.0039(6)
    C7 0.0281(7) 0.0336(7) 0.0307(7) 0.0020(5) -0.0093(5) -0.0024(5)
    C3 0.0247(6) 0.0361(7) 0.0355(7) -0.0012(5) -0.0057(5) -0.0057(6)
    C10 0.0278(7) 0.0403(8) 0.0332(7) 0.0019(6) -0.0047(5) -0.0041(6)
    C11 0.0360(8) 0.0560(10) 0.0431(8) -0.0103(7) -0.0132(7) 0.0023(7)
    C12 0.0441(9) 0.0773(12) 0.0404(9) -0.0070(8) -0.0160(7) 0.0031(8)
    C13 0.0510(10) 0.0644(11) 0.0386(9) -0.0040(8) -0.0068(7) 0.0091(8)
    C14 0.0588(11) 0.0530(10) 0.0482(10) -0.0184(8) -0.0038(8) 0.0031(8)
    C15 0.0462(9) 0.0517(9) 0.0393(8) -0.0123(7) -0.0082(7) -0.0052(7)
    C16 0.0701(13) 0.1072(17) 0.0656(12) 0.0106(12) -0.0457(11) -0.0277(12)
    C17 0.0703(13) 0.0491(10) 0.0732(13) 0.0092(9) -0.0106(10) 0.0160(9)
    C18 0.0378(8) 0.0454(9) 0.0718(11) -0.0098(7) -0.0173(8) -0.0089(8)
_geom_special_details
;
All e.s.d.'s (except the e.s.d. in the dihedral angle between two l.s. planes)
are estimated using the full covariance matrix. The cell e.s.d.'s are taken
into account individually in the estimation of e.s.d.'s in distances, angles
and torsion angles; correlations between e.s.d.'s in cell parameters are only
used when they are defined by crystal symmetry. An approximate (isotropic)
treatment of cell e.s.d.'s is used for estimating e.s.d.'s involving l.s.
planes.
;
loop_
    _geom_bond_atom_site_label_1
    _geom_bond_atom_site_label_2
    _geom_bond_site_symmetry_2
    _geom_bond_distance
    _geom_bond_publ_flag
    O3 C6 . 1.3753(15) ?
    O3 C16 . 1.422(2) ?
    O2 C1 . 1.2341(16) ?
    O5 C8 . 1.3724(15) ?
    O5 C18 . 1.4193(19) ?
    C18 H22A . 0.9600 ?
    C18 H22B . 0.9600 ?
    C18 H22C . 0.9600 ?
    C16 H27A . 0.9600 ?
    C16 H27B . 0.9600 ?
    C16 H27C . 0.9600 ?
    O6 C9 . 1.3552(15) ?
    O6 H8 . 0.8200 ?
    O4 C7 . 1.3687(16) ?
    O4 C17 . 1.408(2) ?
    C17 H30A . 0.9600 ?
    C17 H30B . 0.9600 ?
    C17 H30C . 0.9600 ?
    O1 C3 . 1.3599(16) ?
    O1 C4 . 1.3733(16) ?
    C5 C4 . 1.4009(17) ?
    C5 C6 . 1.4120(19) ?
    C5 C1 . 1.4757(18) ?
    C9 C8 . 1.3798(18) ?
    C9 C4 . 1.3992(18) ?
    C8 C7 . 1.4024(18) ?
    C1 C2 . 1.438(2) ?
    C6 C7 . 1.3857(19) ?
    C2 C3 . 1.3430(19) ?
    C2 H8A . 0.9300 ?
    C3 C10 . 1.4735(19) ?
    C10 C15 . 1.386(2) ?
    C10 C11 . 1.393(2) ?
    C15 C14 . 1.384(2) ?
    C15 H21 . 0.9300 ?
    C12 C13 . 1.372(3) ?
    C12 C11 . 1.378(2) ?
    C12 H18 . 0.9300 ?
    C11 H17 . 0.9300 ?
    C13 C14 . 1.380(3) ?
    C13 H19 . 0.9300 ?
    C14 H20 . 0.9300 ?
loop_
    _geom_angle_atom_site_label_1
    _geom_angle_atom_site_label_2
    _geom_angle_atom_site_label_3
    _geom_angle_site_symmetry_1
    _geom_angle_site_symmetry_3
    _geom_angle
    _geom_angle_publ_flag
    C6 O3 C16 . . 113.82(13) ?
    C8 O5 C18 . . 114.34(11) ?
    O5 C18 H22A . . 109.5 ?
    O5 C18 H22B . . 109.5 ?
    H22A C18 H22B . . 109.5 ?
    O5 C18 H22C . . 109.5 ?
    H22A C18 H22C . . 109.5 ?
    H22B C18 H22C . . 109.5 ?
    O3 C16 H27A . . 109.5 ?
    O3 C16 H27B . . 109.5 ?
    H27A C16 H27B . . 109.5 ?
    O3 C16 H27C . . 109.5 ?
    H27A C16 H27C . . 109.5 ?
    H27B C16 H27C . . 109.5 ?
    C9 O6 H8 . . 109.5 ?
    C7 O4 C17 . . 117.76(13) ?
    O4 C17 H30A . . 109.5 ?
    O4 C17 H30B . . 109.5 ?
    H30A C17 H30B . . 109.5 ?
    O4 C17 H30C . . 109.5 ?
    H30A C17 H30C . . 109.5 ?
    H30B C17 H30C . . 109.5 ?
    C3 O1 C4 . . 119.21(10) ?
    C4 C5 C6 . . 117.91(12) ?
    C4 C5 C1 . . 117.68(12) ?
    C6 C5 C1 . . 124.41(12) ?
    O6 C9 C8 . . 123.53(11) ?
    O6 C9 C4 . . 118.48(11) ?
    C8 C9 C4 . . 117.98(11) ?
    O1 C4 C9 . . 114.47(11) ?
    O1 C4 C5 . . 123.14(11) ?
    C9 C4 C5 . . 122.39(12) ?
    O5 C8 C9 . . 117.81(11) ?
    O5 C8 C7 . . 120.68(12) ?
    C9 C8 C7 . . 121.45(12) ?
    O2 C1 C2 . . 121.77(13) ?
    O2 C1 C5 . . 123.02(13) ?
    C2 C1 C5 . . 115.18(11) ?
    O3 C6 C7 . . 118.28(12) ?
    O3 C6 C5 . . 121.32(12) ?
    C7 C6 C5 . . 120.36(12) ?
    C3 C2 C1 . . 122.86(12) ?
    C3 C2 H8A . . 118.6 ?
    C1 C2 H8A . . 118.6 ?
    O4 C7 C6 . . 122.84(12) ?
    O4 C7 C8 . . 117.18(12) ?
    C6 C7 C8 . . 119.84(12) ?
    C2 C3 O1 . . 121.83(12) ?
    C2 C3 C10 . . 126.44(12) ?
    O1 C3 C10 . . 111.69(11) ?
    C15 C10 C11 . . 119.00(14) ?
    C15 C10 C3 . . 120.60(13) ?
    C11 C10 C3 . . 120.40(13) ?
    C14 C15 C10 . . 120.13(15) ?
    C14 C15 H21 . . 119.9 ?
    C10 C15 H21 . . 119.9 ?
    C13 C12 C11 . . 120.27(16) ?
    C13 C12 H18 . . 119.9 ?
    C11 C12 H18 . . 119.9 ?
    C12 C11 C10 . . 120.38(15) ?
    C12 C11 H17 . . 119.8 ?
    C10 C11 H17 . . 119.8 ?
    C12 C13 C14 . . 119.99(15) ?
    C12 C13 H19 . . 120.0 ?
    C14 C13 H19 . . 120.0 ?
    C13 C14 C15 . . 120.22(16) ?
    C13 C14 H20 . . 119.9 ?
    C15 C14 H20 . . 119.9 ?
loop_
    _geom_torsion_atom_site_label_1
    _geom_torsion_atom_site_label_2
    _geom_torsion_atom_site_label_3
    _geom_torsion_atom_site_label_4
    _geom_torsion_site_symmetry_1
    _geom_torsion_site_symmetry_2
    _geom_torsion_site_symmetry_3
    _geom_torsion_site_symmetry_4
    _geom_torsion
    _geom_torsion_publ_flag
    C3 O1 C4 C9 . . . . -178.49(11) ?
    C3 O1 C4 C5 . . . . 2.30(19) ?
    O6 C9 C4 O1 . . . . 2.27(18) ?
    C8 C9 C4 O1 . . . . -176.89(11) ?
    O6 C9 C4 C5 . . . . -178.52(12) ?
    C8 C9 C4 C5 . . . . 2.3(2) ?
    C6 C5 C4 O1 . . . . 177.67(12) ?
    C1 C5 C4 O1 . . . . -1.7(2) ?
    C6 C5 C4 C9 . . . . -1.5(2) ?
    C1 C5 C4 C9 . . . . 179.16(12) ?
    C18 O5 C8 C9 . . . . -94.47(15) ?
    C18 O5 C8 C7 . . . . 88.06(16) ?
    O6 C9 C8 O5 . . . . 2.7(2) ?
    C4 C9 C8 O5 . . . . -178.22(11) ?
    O6 C9 C8 C7 . . . . -179.89(12) ?
    C4 C9 C8 C7 . . . . -0.8(2) ?
    C4 C5 C1 O2 . . . . 176.96(14) ?
    C6 C5 C1 O2 . . . . -2.4(2) ?
    C4 C5 C1 C2 . . . . -0.99(19) ?
    C6 C5 C1 C2 . . . . 179.69(13) ?
    C16 O3 C6 C7 . . . . 94.31(17) ?
    C16 O3 C6 C5 . . . . -87.89(18) ?
    C4 C5 C6 O3 . . . . -178.70(12) ?
    C1 C5 C6 O3 . . . . 0.6(2) ?
    C4 C5 C6 C7 . . . . -1.0(2) ?
    C1 C5 C6 C7 . . . . 178.37(13) ?
    O2 C1 C2 C3 . . . . -174.72(15) ?
    C5 C1 C2 C3 . . . . 3.3(2) ?
    C17 O4 C7 C6 . . . . 60.8(2) ?
    C17 O4 C7 C8 . . . . -123.44(17) ?
    O3 C6 C7 O4 . . . . -4.1(2) ?
    C5 C6 C7 O4 . . . . 178.13(12) ?
    O3 C6 C7 C8 . . . . -179.74(12) ?
    C5 C6 C7 C8 . . . . 2.4(2) ?
    O5 C8 C7 O4 . . . . -0.13(19) ?
    C9 C8 C7 O4 . . . . -177.50(12) ?
    O5 C8 C7 C6 . . . . 175.80(12) ?
    C9 C8 C7 C6 . . . . -1.6(2) ?
    C1 C2 C3 O1 . . . . -2.9(2) ?
    C1 C2 C3 C10 . . . . 174.87(13) ?
    C4 O1 C3 C2 . . . . 0.0(2) ?
    C4 O1 C3 C10 . . . . -178.04(11) ?
    C2 C3 C10 C15 . . . . 34.3(2) ?
    O1 C3 C10 C15 . . . . -147.80(14) ?
    C2 C3 C10 C11 . . . . -145.11(16) ?
    O1 C3 C10 C11 . . . . 32.83(18) ?
    C11 C10 C15 C14 . . . . -0.8(2) ?
    C3 C10 C15 C14 . . . . 179.80(15) ?
    C13 C12 C11 C10 . . . . 1.2(3) ?
    C15 C10 C11 C12 . . . . -0.3(2) ?
    C3 C10 C11 C12 . . . . 179.07(15) ?
    C11 C12 C13 C14 . . . . -0.9(3) ?
    C12 C13 C14 C15 . . . . -0.2(3) ?
    C10 C15 C14 C13 . . . . 1.1(3) ?
loop_
    _geom_hbond_atom_site_label_D
    _geom_hbond_atom_site_label_H
    _geom_hbond_atom_site_label_A
    _geom_hbond_site_symmetry_A
    _geom_hbond_distance_DH
    _geom_hbond_distance_HA
    _geom_hbond_distance_DA
    _geom_hbond_angle_DHA
    _geom_hbond_publ_flag
    O6 H8 O5 . 0.82 2.35 2.7700(10)
                                  112.9 y
    O6 H8 O2 1_655 0.82 1.94 2.7270(10)
                                      160.2 y
