# Supplementary material for: 8-Hydr­oxy-5,6,7-trimeth­oxy-2-phenyl-4H-chromen-4-one
Source: Acta Crystallogr Sect E Struct Rep Online. 2008 Apr 23;64(Pt 5):o899. doi: 10.1107/S1600536808010696 (PMC2961207; doi:10.1107/S1600536808010696)
Supplement: Supplementary file 2 [file e-64-0o899-Isup2.hkl]

#
# h,k,l, Fc-squared, Fo-squared, sigma(Fo-squared) and status flag
#
data_I
_shelx_title ' FLB PCVieira'
_shelx_refln_list_code          4
_shelx_F_calc_maximum       62.58
_exptl_crystal_F_000       344.00
_reflns_d_resolution_high  0.8000
 
loop_
 _symmetry_equiv_pos_as_xyz
 'x, y, z'
 '-x, -y, -z'
 
_cell_length_a     8.4536
_cell_length_b     9.0878
_cell_length_c    10.7832
_cell_angle_alpha  79.545
_cell_angle_beta   71.564
_cell_angle_gamma  86.925
 
_shelx_F_squared_multiplier     1.000
 
loop_
 _refln_index_h
 _refln_index_k
 _refln_index_l
 _refln_F_squared_calc
 _refln_F_squared_meas
 _refln_F_squared_sigma
 _refln_observed_status
   2   0   0     1751.52     1696.40     22.24 o
   3   0   0      197.67      206.25      3.05 o
   4   0   0      706.74      738.65     10.71 o
   5   0   0       16.07       14.93      0.60 o
   6   0   0       28.07       21.55      0.82 o
   7   0   0      188.65      187.57      3.97 o
   8   0   0       12.75       11.93      0.77 o
   9   0   0       31.30       31.72      1.29 o
  10   0   0        5.11        6.73      1.16 o
  -9   1   0        3.26        1.59      0.75 o
  -8   1   0        7.22        6.91      0.65 o
  -7   1   0       24.18       22.50      0.69 o
  -6   1   0       34.45       35.57      0.78 o
  -5   1   0      120.39      111.50      1.92 o
  -4   1   0      283.43      290.87      3.93 o
  -3   1   0       84.94       79.00      1.28 o
  -2   1   0     2794.67     2726.94     87.91 o
   1   1   0      986.49      759.45    180.24 o
   2   1   0        1.13        1.07      0.20 o
   3   1   0        9.15        7.56      0.27 o
   4   1   0      193.32      174.08      2.35 o
   5   1   0      149.32      123.85      1.83 o
   6   1   0      155.77      156.57      2.98 o
   7   1   0        5.00        3.44      0.73 o
   8   1   0        0.04        1.90      0.84 o
   9   1   0        1.94        2.06      0.74 o
  -9   2   0       82.35       88.69      2.41 o
  -8   2   0       51.79       53.75      1.22 o
  -7   2   0       90.05       98.49      1.62 o
  -6   2   0        0.00       -0.28      0.28 o
  -5   2   0       34.48       28.38      0.58 o
  -4   2   0      236.57      218.13      2.49 o
  -3   2   0     1272.91     1252.38     18.27 o
  -2   2   0      548.44      478.37      5.60 o
  -1   2   0      306.17      307.85      4.22 o
   0   2   0     1168.57     1089.98     17.16 o
   1   2   0       19.46       22.74      0.85 o
   2   2   0      646.26      631.15     11.52 o
   3   2   0     2654.47     2856.55     53.12 o
   4   2   0      609.63      768.16     11.58 o
   5   2   0      389.91      425.42      5.75 o
   6   2   0      166.90      167.20      2.71 o
   7   2   0       36.89       27.61      1.04 o
   8   2   0      128.02      114.58      2.91 o
   9   2   0        0.14        0.13      0.90 o
  -9   3   0        0.89       -0.08      0.67 o
  -8   3   0        0.07       -0.29      0.49 o
  -7   3   0       61.52       61.77      1.31 o
  -6   3   0       26.26       24.94      0.68 o
  -5   3   0        0.41        0.13      0.24 o
  -4   3   0      182.05      158.74      3.34 o
  -3   3   0      223.55      226.90      2.93 o
  -2   3   0       29.16       24.25      0.41 o
  -1   3   0      298.07      278.66      4.01 o
   0   3   0        1.09        0.88      0.18 o
   1   3   0        8.37        8.27      0.35 o
   2   3   0      498.37      528.10     11.40 o
   3   3   0      682.29      741.39     11.16 o
   4   3   0      153.30      152.58      2.33 o
   5   3   0       70.66       84.28      1.41 o
   6   3   0       18.02       19.42      0.65 o
   7   3   0       44.33       36.85      1.06 o
   8   3   0       14.73       12.81      0.94 o
   9   3   0        6.88        7.11      1.00 o
  -9   4   0       15.82       15.56      1.17 o
  -8   4   0      168.83      175.17      3.12 o
  -7   4   0      808.89      889.39     15.41 o
  -6   4   0        4.78        3.94      0.38 o
  -5   4   0       26.50       25.99      0.67 o
  -4   4   0      122.02      115.15      1.66 o
  -3   4   0      145.41      149.39      1.76 o
  -2   4   0      159.26      174.77      3.21 o
  -1   4   0      320.58      308.93      4.25 o
   0   4   0       60.70       66.23      1.37 o
   1   4   0      200.45      211.13      7.98 o
   2   4   0      510.20      518.20     10.21 o
   3   4   0       36.68       37.32      0.90 o
   4   4   0       93.93      107.18      1.82 o
   5   4   0       45.39       50.70      1.03 o
   6   4   0        1.30        1.92      0.42 o
   7   4   0      177.68      165.33      2.64 o
   8   4   0        0.61        1.39      0.58 o
   9   4   0        0.82        1.92      1.08 o
  -8   5   0       55.90       56.47      1.83 o
  -7   5   0      115.77      124.52      2.98 o
  -6   5   0       25.89       26.96      1.01 o
  -5   5   0       19.14       19.61      0.79 o
  -4   5   0       34.94       37.16      0.77 o
  -3   5   0       38.03       36.32      0.66 o
  -2   5   0       28.61       36.43      0.88 o
  -1   5   0        9.27       12.46      0.39 o
   0   5   0        0.22        0.00      0.18 o
   1   5   0        0.05       -0.27      0.31 o
   2   5   0      172.85      183.69      4.91 o
   3   5   0       53.70       50.20      1.05 o
   4   5   0       57.20       71.87      1.53 o
   5   5   0       32.89       30.23      0.88 o
   6   5   0        0.03        0.11      0.42 o
   7   5   0        4.53        2.62      0.52 o
   8   5   0        9.32       10.58      0.87 o
  -8   6   0        6.26        5.70      0.91 o
  -7   6   0       28.73       27.32      1.05 o
  -6   6   0        2.98        2.21      0.60 o
  -5   6   0       42.08       40.42      1.14 o
  -4   6   0      207.53      221.13      3.15 o
  -3   6   0       12.65       11.89      0.50 o
  -2   6   0       11.84       10.73      0.35 o
  -1   6   0      430.33      407.67      6.15 o
   0   6   0      168.20      175.88      3.37 o
   1   6   0      165.91      194.84      3.52 o
   2   6   0        1.85        3.85      0.55 o
   3   6   0        3.01        1.86      0.54 o
   4   6   0      106.61      119.28      2.35 o
   5   6   0        1.34        0.41      0.44 o
   6   6   0        4.14        5.43      0.72 o
   7   6   0       22.80       17.72      0.97 o
   8   6   0        2.22        1.79      0.92 o
  -7   7   0        0.34        1.54      0.88 o
  -6   7   0        3.44        3.54      0.75 o
  -5   7   0        9.93        8.98      0.77 o
  -4   7   0        6.08        6.82      0.43 o
  -3   7   0        3.97        3.78      0.36 o
  -2   7   0        1.01        0.91      0.24 o
  -1   7   0        8.92        7.19      0.40 o
   0   7   0        8.14        7.97      0.50 o
   1   7   0        2.14        1.38      0.53 o
   2   7   0       10.34       10.66      0.69 o
   3   7   0        1.27       -0.11      0.54 o
   4   7   0       30.83       30.65      1.79 o
   5   7   0       36.96       38.31      2.11 o
   6   7   0       13.60       10.64      0.80 o
   7   7   0        0.00        0.83      0.95 o
  -7   8   0        2.29        2.10      1.23 o
  -6   8   0        0.89        1.46      1.14 o
  -5   8   0        5.85        6.41      0.78 o
  -4   8   0        3.12        2.27      0.48 o
  -3   8   0       21.17       19.02      1.00 o
  -2   8   0        0.61        0.46      0.33 o
  -1   8   0       65.83       60.40      1.18 o
   0   8   0      138.08      144.75      2.49 o
   1   8   0        2.12        1.59      0.56 o
   2   8   0       99.68      105.34      2.35 o
   3   8   0      149.56      161.63      3.21 o
   4   8   0      668.72      731.72     13.53 o
   5   8   0        8.75       11.93      1.81 o
   6   8   0        1.09        1.07      0.97 o
  -5   9   0        0.75        1.07      0.76 o
  -4   9   0        0.91        1.68      0.53 o
  -3   9   0       11.11       11.34      0.68 o
  -2   9   0        0.39        0.35      0.40 o
  -1   9   0        8.31       10.26      0.64 o
   0   9   0        1.08        0.98      0.51 o
   1   9   0        2.02        2.35      0.69 o
   2   9   0       23.94       25.87      1.39 o
   3   9   0        0.59        0.99      1.04 o
   4   9   0        1.04       -1.14      1.14 o
   5   9   0        8.26        5.81      1.31 o
  -4  10   0        0.57        1.15      0.97 o
  -3  10   0       18.37       19.07      1.02 o
  -2  10   0        1.19        1.53      0.67 o
  -1  10   0        2.21        1.71      0.66 o
   0  10   0        6.88        6.17      0.76 o
   1  10   0        0.27       -0.10      0.84 o
   2  10   0        1.41        1.58      0.89 o
   3  10   0       19.83       15.26      1.56 o
   4  10   0        0.04       -0.48      1.10 o
  -1  11   0        1.17        0.70      0.72 o
   0  11   0        0.30        0.09      0.92 o
   1  11   0        0.04        0.35      1.24 o
  -3 -10   1        0.00        0.84      1.49 o
  -2 -10   1        1.57        0.70      0.97 o
  -1 -10   1        2.14        2.60      1.05 o
   0 -10   1        0.14        0.62      0.84 o
   1 -10   1       12.13       14.19      1.02 o
   2 -10   1       34.62       34.21      1.22 o
   3 -10   1      186.33      204.22      6.97 o
   4 -10   1        4.34        5.69      1.09 o
  -5  -9   1        2.05        3.33      1.21 o
  -4  -9   1        9.24        8.79      1.34 o
  -3  -9   1        0.00       -0.08      0.95 o
  -2  -9   1        3.40        2.89      0.79 o
  -1  -9   1       43.27       45.58      1.53 o
   0  -9   1        5.65        5.38      0.75 o
   1  -9   1        0.20        0.85      0.56 o
   2  -9   1       48.43       54.40      1.27 o
   3  -9   1        0.80        1.55      0.59 o
   4  -9   1        1.89        1.75      0.63 o
   5  -9   1        4.11        2.99      0.72 o
  -6  -8   1        1.01        0.89      1.13 o
  -5  -8   1        0.62        2.68      1.12 o
  -4  -8   1       62.64       68.31      2.33 o
  -3  -8   1      239.99      259.29      6.33 o
  -2  -8   1       22.81       24.17      1.05 o
  -1  -8   1       56.07       59.18      1.45 o
   0  -8   1       79.10       77.52      1.78 o
   1  -8   1       98.39      100.16      1.70 o
   2  -8   1        1.62        0.70      0.38 o
   3  -8   1        0.08       -0.38      0.38 o
   4  -8   1        0.02        0.08      0.50 o
   5  -8   1       41.80       42.56      1.26 o
   6  -8   1       34.30       33.11      2.10 o
   7  -8   1       33.30       37.15      4.26 o
  -7  -7   1        8.03        6.50      1.45 o
  -6  -7   1        0.26        1.30      0.88 o
  -5  -7   1       36.36       35.49      1.44 o
  -4  -7   1       21.59       22.58      1.58 o
  -3  -7   1       67.25       66.25      1.80 o
  -2  -7   1       22.79       24.82      1.00 o
  -1  -7   1        0.22        0.62      0.54 o
   0  -7   1       15.13       13.67      0.54 o
   1  -7   1        1.94        2.78      0.37 o
   2  -7   1       14.41       15.58      0.50 o
   3  -7   1       11.27       10.65      0.49 o
   4  -7   1       49.00       46.01      1.19 o
   5  -7   1        9.97        9.88      0.59 o
   6  -7   1        3.66        3.38      0.90 o
   7  -7   1        0.59        0.59      0.71 o
  -8  -6   1        6.78       13.25      1.58 o
  -7  -6   1        0.22        0.60      0.78 o
  -6  -6   1       24.70       23.60      1.09 o
  -5  -6   1       99.41       92.37      2.14 o
  -4  -6   1      657.63      677.13     13.98 o
  -3  -6   1        0.15       -0.47      0.50 o
  -2  -6   1       89.63       85.63      1.84 o
  -1  -6   1      148.12      151.44      3.59 o
   0  -6   1      788.14      865.79     14.39 o
   1  -6   1       14.16       11.27      0.54 o
   2  -6   1       65.94       69.42      1.04 o
   3  -6   1       17.35       15.46      0.53 o
   4  -6   1       20.11       23.26      0.64 o
   5  -6   1       46.52       41.98      1.63 o
   6  -6   1        1.34        0.84      0.63 o
   7  -6   1        0.02        0.74      0.68 o
   8  -6   1        0.37        0.58      0.58 o
  -8  -5   1       26.07       25.83      1.32 o
  -7  -5   1       13.55       11.99      0.83 o
  -6  -5   1       13.78       13.39      0.70 o
  -5  -5   1      154.64      153.88      2.66 o
  -4  -5   1        0.13        0.90      0.64 o
  -3  -5   1        1.11        0.03      0.49 o
  -2  -5   1       22.12       21.79      0.74 o
  -1  -5   1        0.52       -0.31      0.31 o
   0  -5   1      111.75      117.11      2.01 o
   1  -5   1       40.19       42.79      1.12 o
   2  -5   1       29.22       33.99      0.69 o
   3  -5   1       62.70       50.68      0.83 o
   4  -5   1        3.61        4.43      0.48 o
   5  -5   1       18.12       19.68      0.69 o
   6  -5   1        0.38        0.49      0.45 o
   7  -5   1        1.49        1.63      0.56 o
   8  -5   1        5.35        5.39      0.65 o
   9  -5   1        8.44        5.30      1.06 o
  -9  -4   1       46.55       46.28      2.44 o
  -8  -4   1       72.70       71.69      2.82 o
  -7  -4   1        9.03        9.57      0.62 o
  -6  -4   1       59.76       51.76      1.04 o
  -5  -4   1       14.54       17.82      0.60 o
  -4  -4   1       32.30       31.02      0.82 o
  -3  -4   1        1.90        8.09      0.45 o
  -2  -4   1      173.77      147.64      2.94 o
  -1  -4   1      128.22      151.40      2.84 o
   0  -4   1      335.89      332.51      6.03 o
   1  -4   1        4.07        5.10      0.27 o
   2  -4   1       33.30       27.68      0.60 o
   3  -4   1      450.28      486.31      5.38 o
   4  -4   1     1289.61     1377.60     22.47 o
   5  -4   1       14.10       13.05      0.60 o
   6  -4   1        0.01        0.04      0.26 o
   7  -4   1      261.46      286.51      4.13 o
   8  -4   1      219.78      234.15      3.80 o
   9  -4   1        0.01        0.03      0.75 o
  -9  -3   1       12.69       10.61      1.08 o
  -8  -3   1       23.50       21.89      0.89 o
  -7  -3   1       65.95       65.65      1.47 o
  -6  -3   1       59.76       49.76      0.97 o
  -5  -3   1       50.15       44.52      0.89 o
  -4  -3   1       25.59       26.75      0.72 o
  -3  -3   1        0.59       -0.02      0.22 o
  -2  -3   1      297.23      298.34      4.96 o
  -1  -3   1      220.58      208.38      5.14 o
   0  -3   1       50.60       48.09      0.93 o
   1  -3   1      561.90      530.49     10.80 o
   2  -3   1      253.46      233.91      3.95 o
   3  -3   1      161.17      174.03      2.05 o
   4  -3   1        7.36        3.86      0.23 o
   5  -3   1       28.88       30.09      0.65 o
   6  -3   1       23.44       23.90      0.69 o
   7  -3   1      181.15      190.42      4.08 o
   8  -3   1        0.17       -0.50      0.50 o
   9  -3   1        2.03        1.06      0.61 o
  -9  -2   1        3.52        3.84      1.02 o
  -8  -2   1       96.50       89.17      2.61 o
  -7  -2   1       22.09       15.27      0.76 o
  -6  -2   1        0.05        0.23      0.38 o
  -5  -2   1       27.60       22.78      0.71 o
  -4  -2   1       57.80       61.92      1.20 o
  -3  -2   1      349.62      334.04      4.51 o
  -2  -2   1     1115.11     1063.78     14.37 o
  -1  -2   1      891.89      834.29     18.88 o
   0  -2   1     1220.72     1162.73     20.42 o
   1  -2   1       12.05        9.65      0.23 o
   2  -2   1      295.74      261.62      4.49 o
   3  -2   1        9.85       12.72      0.32 o
   4  -2   1      270.72      251.39      3.06 o
   5  -2   1       83.68       72.55      1.41 o
   6  -2   1       89.94       92.63      1.43 o
   7  -2   1     1255.01     1343.73     19.99 o
   8  -2   1        3.40        3.63      0.48 o
   9  -2   1       23.53       24.03      1.12 o
  10  -2   1       24.52       32.25      1.72 o
  -9  -1   1       19.74       20.35      1.55 o
  -8  -1   1       25.03       17.03      1.06 o
  -7  -1   1       62.72       55.76      1.71 o
  -6  -1   1       47.12       39.97      1.02 o
  -5  -1   1       37.28       34.11      0.85 o
  -4  -1   1       75.42       90.31      1.39 o
  -3  -1   1     1065.78     1117.35     16.84 o
  -2  -1   1      332.09      303.86      4.00 o
  -1  -1   1      193.97      180.09      2.44 o
   0  -1   1      512.23      325.68     63.53 o
   1  -1   1      165.97      151.07      5.28 o
   2  -1   1     2340.51     2219.63     50.42 o
   3  -1   1      352.53      353.44      6.48 o
   4  -1   1      115.87      128.72      2.55 o
   5  -1   1       89.44       70.74      1.07 o
   6  -1   1        3.40        3.95      0.28 o
   7  -1   1       34.04       30.72      0.92 o
   8  -1   1        1.29        1.13      0.68 o
   9  -1   1       17.48       17.80      0.98 o
  10  -1   1       62.89       68.36      2.21 o
  -9   0   1        0.86        0.00      0.72 o
  -8   0   1       44.17       39.99      2.20 o
  -7   0   1       10.71       10.23      0.72 o
  -6   0   1      100.63      111.21      2.38 o
  -5   0   1        0.88       -0.05      0.34 o
  -4   0   1     1748.06     1901.23     25.12 o
  -3   0   1     1843.01     1890.50     21.42 o
  -2   0   1      116.24      133.69      2.05 o
  -1   0   1       43.00       45.03      1.42 o
   2   0   1       11.27       10.70      0.23 o
   3   0   1     1769.44     1649.31     25.21 o
   4   0   1      235.45      216.40      3.12 o
   5   0   1      146.10      174.98      2.72 o
   6   0   1        0.53        0.54      0.34 o
   7   0   1       79.50       88.46      1.86 o
   8   0   1        3.87        5.47      0.73 o
   9   0   1       97.46       92.41      2.29 o
  10   0   1      138.71      159.25      5.34 o
  -9   1   1       14.26       12.35      1.05 o
  -8   1   1        3.44        3.50      0.64 o
  -7   1   1        5.80        5.92      0.60 o
  -6   1   1       12.35       10.81      0.55 o
  -5   1   1      240.96      253.99      4.07 o
  -4   1   1        1.06        0.66      0.25 o
  -3   1   1      493.22      464.73      6.40 o
  -2   1   1     1125.60     1161.80     20.14 o
  -1   1   1      413.85      391.96      5.00 o
   2   1   1      810.53      716.50     10.71 o
   3   1   1        4.63        4.37      0.27 o
   4   1   1      202.93      190.49      3.63 o
   5   1   1      172.29      185.10      3.07 o
   6   1   1        9.03        9.71      0.54 o
   7   1   1        0.04       -0.09      0.53 o
   8   1   1        1.10        0.00      0.61 o
   9   1   1        1.45        1.89      0.67 o
  10   1   1       29.08       28.45      1.59 o
  -9   2   1       66.15       64.73      2.56 o
  -8   2   1       35.66       36.17      1.07 o
  -7   2   1       46.50       56.19      1.32 o
  -6   2   1       53.26       52.56      1.03 o
  -5   2   1        2.22        2.78      0.32 o
  -4   2   1        3.68        3.96      0.29 o
  -3   2   1      249.39      250.56      3.62 o
  -2   2   1      667.20      602.94      9.86 o
   1   2   1      743.62      659.88     11.92 o
   2   2   1      520.67      475.31      9.17 o
   3   2   1     2614.48     2690.88     43.53 o
   4   2   1      404.57      459.23      6.03 o
   5   2   1       18.19       26.37      0.63 o
   6   2   1       21.80       18.09      0.99 o
   7   2   1       59.10       53.83      1.54 o
   8   2   1       15.06       10.27      0.88 o
   9   2   1       25.00       23.01      1.03 o
  10   2   1        1.80        2.87      1.01 o
  -9   3   1       15.38       13.88      1.20 o
  -8   3   1       13.38       14.29      0.70 o
  -7   3   1       14.61       14.99      0.63 o
  -6   3   1       17.36       15.67      0.55 o
  -5   3   1       14.24       15.02      0.46 o
  -4   3   1      162.80      151.11      2.14 o
  -3   3   1      472.19      479.38      6.87 o
  -2   3   1      733.22      683.18      7.33 o
  -1   3   1      461.06      417.63      7.27 o
   0   3   1     1554.87     1468.54     28.22 o
   1   3   1      152.19      155.21      2.41 o
   2   3   1       44.77       34.17      1.03 o
   3   3   1      193.64      231.40      6.98 o
   4   3   1      114.24      116.56      2.04 o
   5   3   1        9.99       13.38      0.54 o
   6   3   1       52.46       45.91      1.36 o
   7   3   1       12.95       13.86      0.71 o
   8   3   1        2.89        2.75      0.66 o
   9   3   1        3.84        3.84      0.80 o
  -9   4   1        5.23        6.13      1.44 o
  -8   4   1        0.00       -0.49      0.49 o
  -7   4   1      263.18      277.97      3.99 o
  -6   4   1        0.10        0.16      0.31 o
  -5   4   1       13.05       13.14      0.46 o
  -4   4   1      434.80      434.49      7.12 o
  -3   4   1      112.28      107.53      1.66 o
  -2   4   1      236.55      255.25      3.12 o
  -1   4   1        1.00        0.97      0.43 o
   0   4   1       61.61       57.10      1.72 o
   1   4   1      344.31      345.69      6.06 o
   2   4   1        6.62        6.47      0.42 o
   3   4   1      436.36      455.13     13.19 o
   4   4   1        0.12       -0.28      0.28 o
   5   4   1        2.72        4.92      0.42 o
   6   4   1       67.26       68.45      1.58 o
   7   4   1      197.12      178.57      2.81 o
   8   4   1       56.13       51.40      1.49 o
   9   4   1       14.38       13.60      1.21 o
  -8   5   1       18.12       20.15      1.18 o
  -7   5   1      322.95      355.46      5.97 o
  -6   5   1        4.49        4.05      0.27 o
  -5   5   1        3.38        2.58      0.46 o
  -4   5   1       38.85       40.03      0.86 o
  -3   5   1      221.10      223.04      3.06 o
  -2   5   1       82.76       81.72      1.26 o
  -1   5   1      191.44      183.90      2.59 o
   0   5   1        4.02        3.42      0.29 o
   1   5   1       45.40       47.73      0.89 o
   2   5   1        3.52        2.53      0.41 o
   3   5   1      231.70      254.19      4.34 o
   4   5   1       43.79       41.15      0.95 o
   5   5   1       40.90       46.63      1.45 o
   6   5   1        1.00        0.81      0.44 o
   7   5   1       42.24       43.19      1.10 o
   8   5   1        4.96        2.69      0.56 o
   9   5   1        0.04       -0.10      0.93 o
  -8   6   1       77.63       70.17      3.76 o
  -7   6   1       79.38       81.08      2.13 o
  -6   6   1       24.34       26.86      1.01 o
  -5   6   1       30.97       25.68      0.84 o
  -4   6   1      259.29      254.85      4.01 o
  -3   6   1      113.75      129.90      2.71 o
  -2   6   1       50.19       45.27      0.87 o
  -1   6   1       93.26       98.44      1.34 o
   0   6   1      290.30      297.60      5.65 o
   1   6   1       19.52       20.65      0.62 o
   2   6   1      359.46      380.29      7.34 o
   3   6   1        0.01       -0.10      0.23 o
   4   6   1        0.12        0.30      0.33 o
   5   6   1        0.69        1.30      0.48 o
   6   6   1      136.27      127.44      2.50 o
   7   6   1        5.29        2.55      0.80 o
   8   6   1       52.94       53.46      2.05 o
  -7   7   1       28.38       27.75      1.48 o
  -6   7   1        4.29        3.36      0.57 o
  -5   7   1        2.75        3.55      0.53 o
  -4   7   1       54.62       56.63      1.38 o
  -3   7   1       32.13       32.51      0.76 o
  -2   7   1       85.72       85.18      1.39 o
  -1   7   1        1.58        2.67      0.31 o
   0   7   1       19.88       24.03      0.81 o
   1   7   1        0.86        0.71      0.31 o
   2   7   1       11.33       11.26      0.81 o
   3   7   1        5.25        3.83      0.69 o
   4   7   1       84.60       80.65      1.56 o
   5   7   1       21.61       22.26      0.86 o
   6   7   1       18.88       16.94      0.93 o
   7   7   1        0.00        0.17      0.87 o
   8   7   1        0.94        0.35      1.07 o
  -6   8   1        0.01        0.92      1.78 o
  -5   8   1        0.54       -0.35      0.90 o
  -4   8   1        4.02        2.75      0.63 o
  -3   8   1       41.79       42.31      0.95 o
  -2   8   1       27.01       22.01      0.80 o
  -1   8   1       22.88       23.15      0.65 o
   0   8   1      306.90      334.33      5.14 o
   1   8   1       45.62       46.14      1.48 o
   2   8   1       40.02       36.86      1.34 o
   3   8   1        0.03        0.84      0.60 o
   4   8   1      162.13      185.19      3.85 o
   5   8   1       53.31       47.63      2.65 o
   6   8   1        0.25        0.97      1.11 o
   7   8   1        2.59        4.01      1.53 o
  -5   9   1       12.02       11.95      0.97 o
  -4   9   1        6.00        6.88      0.94 o
  -3   9   1        0.42        0.38      0.52 o
  -2   9   1        1.60        2.56      0.53 o
  -1   9   1        1.26        0.60      0.78 o
   0   9   1        6.67        7.29      0.68 o
   1   9   1        1.26        0.23      0.85 o
   2   9   1        4.94        6.72      1.37 o
   3   9   1       16.46       16.29      1.27 o
   4   9   1       17.27       17.50      1.45 o
   5   9   1        0.71       -0.47      1.38 o
   6   9   1        0.32       -1.35      1.83 o
  -4  10   1        0.31        1.18      1.22 o
  -3  10   1        0.13       -0.26      0.88 o
  -2  10   1        0.48        0.46      0.62 o
  -1  10   1       15.53       14.51      0.93 o
   0  10   1        5.19        4.85      0.76 o
   1  10   1        3.52        3.24      0.85 o
   2  10   1        0.01        0.17      0.84 o
   3  10   1      170.10      171.61      5.80 o
   4  10   1       59.54       60.63      3.20 o
  -2  11   1        3.53        4.50      1.33 o
  -1  11   1        4.19        3.44      0.86 o
   0  11   1        0.31       -0.58      0.90 o
   1  11   1        0.41       -0.67      1.07 o
   2  11   1        1.86        0.76      0.94 o
  -3 -10   2        2.36        1.22      1.28 o
  -2 -10   2        0.74        0.87      0.92 o
  -1 -10   2       15.23       13.41      1.41 o
   0 -10   2       13.50       13.69      1.25 o
   1 -10   2       14.85       12.01      0.93 o
   2 -10   2        0.55        0.29      0.55 o
   3 -10   2      142.58      148.87      6.48 o
   4 -10   2      139.04      143.08      5.09 o
  -4  -9   2        1.98        2.02      1.16 o
  -3  -9   2       30.04       33.11      2.02 o
  -2  -9   2       17.47       16.24      1.24 o
  -1  -9   2        6.40        6.56      0.85 o
   0  -9   2       19.66       18.69      1.30 o
   1  -9   2        2.63        2.71      0.49 o
   2  -9   2        0.40        1.05      0.47 o
   3  -9   2       36.81       37.33      1.64 o
   4  -9   2       41.04       41.49      1.45 o
   5  -9   2        0.10        0.90      0.81 o
  -6  -8   2       11.41       12.63      1.70 o
  -5  -8   2       11.63       10.48      1.19 o
  -4  -8   2       10.77       11.15      1.16 o
  -3  -8   2       37.44       38.74      1.78 o
  -2  -8   2        0.01        0.05      0.66 o
  -1  -8   2        1.07        0.67      0.62 o
   0  -8   2        0.06        0.02      0.38 o
   1  -8   2       29.79       29.85      0.91 o
   2  -8   2       39.35       42.48      0.90 o
   3  -8   2      119.64      122.13      2.03 o
   4  -8   2        2.59        1.94      0.52 o
   5  -8   2        0.11        0.20      0.49 o
   6  -8   2        1.49        3.26      1.23 o
   7  -8   2       81.25       79.67      8.81 o
  -6  -7   2       12.23       11.88      1.07 o
  -5  -7   2       11.67       12.37      1.31 o
  -4  -7   2       13.75       11.11      1.03 o
  -3  -7   2       74.10       73.43      1.98 o
  -2  -7   2       87.85       85.94      1.94 o
  -1  -7   2       11.51        9.95      0.60 o
   0  -7   2        0.34        1.11      0.36 o
   1  -7   2       16.29       19.46      0.65 o
   2  -7   2       10.41        8.77      0.48 o
   3  -7   2        9.35        6.95      0.46 o
   4  -7   2       13.78       15.47      0.61 o
   5  -7   2        0.87        2.74      0.81 o
   6  -7   2        3.95        5.25      0.58 o
   7  -7   2       28.49       25.23      2.83 o
  -7  -6   2        1.58        3.21      1.11 o
  -6  -6   2        7.62        7.69      1.08 o
  -5  -6   2        2.56        1.40      0.73 o
  -4  -6   2      753.45      795.68     13.28 o
  -3  -6   2       21.10       18.79      1.53 o
  -2  -6   2       36.24       37.27      1.10 o
  -1  -6   2       93.03       95.29      1.84 o
   0  -6   2      322.86      359.82      6.07 o
   1  -6   2       94.77       94.89      1.46 o
   2  -6   2      131.81      136.73      1.82 o
   3  -6   2       15.65       15.24      0.54 o
   4  -6   2        2.70        1.85      0.45 o
   5  -6   2       27.36       29.94      0.86 o
   6  -6   2        0.15        0.28      0.45 o
   7  -6   2        2.35        2.40      1.22 o
   8  -6   2        3.16        3.46      1.02 o
  -8  -5   2        3.73        4.69      1.16 o
  -7  -5   2        0.76        2.19      0.81 o
  -6  -5   2        0.93        0.96      0.53 o
  -5  -5   2      153.93      162.51      2.80 o
  -4  -5   2      325.51      361.48      5.73 o
  -3  -5   2       88.61       96.85      2.58 o
  -2  -5   2       22.40       20.97      0.96 o
  -1  -5   2       32.21       31.02      0.83 o
   0  -5   2      108.21      107.87      2.16 o
   1  -5   2        0.52        0.93      0.31 o
   2  -5   2        4.95        7.58      0.45 o
   3  -5   2       42.40       45.21      0.78 o
   4  -5   2        4.41        4.06      0.31 o
   5  -5   2       19.10       22.84      0.75 o
   6  -5   2        0.00        0.26      0.43 o
   7  -5   2        1.13        0.02      0.56 o
   8  -5   2        7.67        8.03      0.86 o
   9  -5   2        1.03        0.55      0.84 o
  -8  -4   2        0.00       -0.50      0.79 o
  -7  -4   2        0.48        0.54      0.70 o
  -6  -4   2        1.67        1.59      0.53 o
  -5  -4   2       14.42       15.00      0.64 o
  -4  -4   2      352.39      379.50      6.33 o
  -3  -4   2        0.13        0.10      0.50 o
  -2  -4   2        0.83        1.08      0.47 o
  -1  -4   2      715.49      766.43     14.06 o
   0  -4   2      353.44      372.63      6.52 o
   1  -4   2      999.48     1031.64     16.05 o
   2  -4   2      161.61      158.56      2.32 o
   3  -4   2       27.60       31.93      0.63 o
   4  -4   2      509.70      527.36      9.18 o
   5  -4   2        0.46        0.09      0.28 o
   6  -4   2        4.97        4.12      0.45 o
   7  -4   2       31.76       32.17      1.04 o
   8  -4   2        0.17        0.59      0.38 o
   9  -4   2       42.85       45.52      1.82 o
  -8  -3   2        6.83        7.46      0.81 o
  -7  -3   2        8.83        7.89      0.64 o
  -6  -3   2        0.21        0.35      0.42 o
  -5  -3   2       40.72       38.93      0.93 o
  -4  -3   2       32.45       42.64      0.88 o
  -3  -3   2        3.34        2.36      0.38 o
  -2  -3   2        0.01       -0.06      0.24 o
  -1  -3   2      147.96      151.36      3.39 o
   0  -3   2      756.61      759.02     12.14 o
   1  -3   2      375.60      358.69      5.81 o
   2  -3   2      133.18      138.07      2.08 o
   3  -3   2       16.61       18.11      0.37 o
   4  -3   2       31.00       47.15      0.75 o
   5  -3   2       87.07       92.04      1.26 o
   6  -3   2      115.85      116.90      2.85 o
   7  -3   2       67.36       69.29      1.47 o
   8  -3   2        5.68        5.74      0.52 o
   9  -3   2        8.53        8.69      0.74 o
  -9  -2   2        1.16        2.32      1.10 o
  -8  -2   2        8.55        8.39      0.91 o
  -7  -2   2       24.64       18.33      0.80 o
  -6  -2   2       20.22       20.10      0.77 o
  -5  -2   2       65.63       62.12      1.19 o
  -4  -2   2        0.68        0.79      0.27 o
  -3  -2   2       61.57       58.75      1.19 o
  -2  -2   2      692.62      638.85      9.65 o
  -1  -2   2      133.91      125.61      1.97 o
   0  -2   2      917.80      875.54     11.01 o
   1  -2   2        3.41        5.96      0.22 o
   2  -2   2       82.04       84.56      1.12 o
   3  -2   2     1173.16     1271.59     17.36 o
   4  -2   2      182.95      212.47      2.66 o
   5  -2   2        7.83        7.02      0.32 o
   6  -2   2        6.92       10.77      0.43 o
   7  -2   2     1957.05     2050.45     23.00 o
   8  -2   2      221.12      227.41      4.56 o
   9  -2   2        3.58        2.44      0.75 o
  10  -2   2       12.56       12.86      1.03 o
  -9  -1   2        7.33        8.21      1.29 o
  -8  -1   2        7.93        6.10      0.82 o
  -7  -1   2      166.55      153.76      2.75 o
  -6  -1   2       25.19       27.65      0.90 o
  -5  -1   2       15.13       23.67      0.73 o
  -4  -1   2      100.20      101.76      1.66 o
  -3  -1   2      264.29      265.56      3.93 o
  -2  -1   2      913.18      914.89     12.40 o
  -1  -1   2       13.98       11.48      0.34 o
   0  -1   2      244.20      218.51      3.47 o
   1  -1   2     1057.04     1002.86     23.75 o
   2  -1   2     1219.51     1155.90     18.50 o
   3  -1   2      304.49      288.63      4.10 o
   4  -1   2        3.62        2.07      0.21 o
   5  -1   2      112.57      115.85      1.73 o
   6  -1   2       60.16       54.02      1.43 o
   7  -1   2       62.21       61.08      1.46 o
   8  -1   2       86.61       90.06      2.24 o
   9  -1   2        1.07        1.55      0.61 o
  10  -1   2        4.60        2.97      0.96 o
  -9   0   2        3.64        2.51      1.09 o
  -8   0   2        7.51        5.53      0.70 o
  -7   0   2        3.35        2.45      0.73 o
  -6   0   2        6.54        6.57      0.66 o
  -5   0   2      389.96      415.97      5.52 o
  -4   0   2      339.32      350.31      4.14 o
  -3   0   2      667.97      711.50      7.59 o
  -2   0   2     1522.88     1573.56     18.23 o
  -1   0   2     2316.21     2146.81     30.44 o
   0   0   2       25.90       27.86      0.42 o
   1   0   2      164.15      160.33      2.91 o
   2   0   2      674.86      609.89      8.93 o
   3   0   2      194.05      168.55      2.14 o
   4   0   2      329.43      337.20      4.19 o
   5   0   2        1.76        4.89      0.35 o
   6   0   2      242.22      214.47      3.73 o
   7   0   2      376.22      385.45      6.21 o
   8   0   2      111.84      124.40      2.42 o
   9   0   2       28.86       29.94      1.19 o
  10   0   2       23.09       30.36      1.55 o
  -9   1   2        0.16        0.83      0.96 o
  -8   1   2       65.85       63.61      4.21 o
  -7   1   2       89.43       85.37      1.80 o
  -6   1   2      347.45      343.85      7.07 o
  -5   1   2       13.35       12.58      0.59 o
  -4   1   2      374.45      438.21      6.20 o
  -3   1   2     1089.87     1122.89     13.23 o
  -2   1   2      247.61      244.33      2.93 o
  -1   1   2     2848.50     2673.13     38.15 o
   1   1   2       20.94       24.66      0.48 o
   2   1   2       67.49       56.41      0.89 o
   3   1   2      198.21      193.85      2.81 o
   4   1   2        3.44        4.23      0.24 o
   5   1   2        6.67       13.72      0.45 o
   6   1   2        3.63        5.56      0.45 o
   7   1   2       14.05       12.03      0.56 o
   8   1   2      120.15      115.47      3.31 o
   9   1   2       80.08       75.48      2.74 o
  10   1   2        1.29        0.72      0.92 o
  -9   2   2        0.11       -0.13      0.93 o
  -8   2   2        0.33        0.50      0.47 o
  -7   2   2       16.24       17.86      0.63 o
  -6   2   2        3.61        3.01      0.46 o
  -5   2   2        0.27        1.16      0.29 o
  -4   2   2      642.94      702.45     10.61 o
  -3   2   2      180.37      166.73      2.31 o
  -2   2   2       34.64       38.81      0.93 o
  -1   2   2       85.69       87.95      1.43 o
   1   2   2      729.00      673.47      9.53 o
   2   2   2      662.67      615.57     11.52 o
   3   2   2      121.77      112.96      2.21 o
   4   2   2      192.55      176.30      2.32 o
   5   2   2      227.09      215.03      3.65 o
   6   2   2      129.96      120.93      2.15 o
   7   2   2        3.03        2.18      0.44 o
   8   2   2        6.36        5.41      0.50 o
   9   2   2        2.57        2.45      0.55 o
  10   2   2        1.56        2.82      1.00 o
  -9   3   2       16.23       17.73      1.31 o
  -8   3   2        2.36        1.52      0.54 o
  -7   3   2       15.03       13.99      0.58 o
  -6   3   2       28.50       25.89      0.75 o
  -5   3   2      191.29      193.35      3.03 o
  -4   3   2       15.24       13.46      0.58 o
  -3   3   2       60.60       58.83      0.90 o
  -2   3   2      603.06      596.64      6.88 o
  -1   3   2       62.67       62.46      1.13 o
   1   3   2        0.97        0.44      0.39 o
   2   3   2      107.83      114.81      2.73 o
   3   3   2        4.18        4.84      0.26 o
   4   3   2       65.41       72.01      2.03 o
   5   3   2        4.28        3.22      0.37 o
   6   3   2        9.82        9.38      0.43 o
   7   3   2        6.10        4.75      0.46 o
   8   3   2       22.90       22.14      0.92 o
   9   3   2        6.99        5.76      0.60 o
  10   3   2       39.38       42.87      2.14 o
  -8   4   2       32.22       36.14      2.37 o
  -7   4   2       22.15       22.11      0.80 o
  -6   4   2        6.70        7.36      0.47 o
  -5   4   2        2.18        2.35      0.36 o
  -4   4   2      212.67      209.39      3.16 o
  -3   4   2       45.92       36.26      0.61 o
  -2   4   2      304.45      302.64      4.54 o
  -1   4   2      195.92      216.05      4.47 o
   0   4   2      276.09      277.27      5.19 o
   1   4   2        5.38        3.89      0.48 o
   2   4   2        5.68        6.76      0.37 o
   3   4   2      644.10      644.12     11.79 o
   4   4   2      178.58      209.03      3.59 o
   5   4   2        3.38        3.70      0.45 o
   6   4   2      143.87      149.35      2.56 o
   7   4   2       24.07       17.44      0.60 o
   8   4   2       57.46       52.15      1.52 o
   9   4   2        3.18        5.75      1.00 o
  -8   5   2        3.90        2.72      0.75 o
  -7   5   2       60.72       63.15      1.28 o
  -6   5   2      141.82      149.97      2.40 o
  -5   5   2        1.35        0.23      0.30 o
  -4   5   2        0.12        0.14      0.25 o
  -3   5   2      201.66      184.81      2.34 o
  -2   5   2        5.20        4.16      0.31 o
  -1   5   2       58.14       47.31      1.81 o
   0   5   2       55.77       58.91      1.79 o
   1   5   2      528.23      535.86     11.30 o
   2   5   2      480.85      544.27      7.85 o
   3   5   2      310.67      346.99      7.28 o
   4   5   2       89.11      108.05      2.28 o
   5   5   2       29.36       24.95      0.81 o
   6   5   2       25.11       26.74      0.96 o
   7   5   2        0.07       -0.24      0.51 o
   8   5   2        0.02       -0.39      0.44 o
   9   5   2        3.14        3.41      1.02 o
  -8   6   2       53.92       48.89      2.73 o
  -7   6   2       57.64       61.18      1.87 o
  -6   6   2        0.78        0.84      0.49 o
  -5   6   2       51.74       52.36      1.14 o
  -4   6   2        1.37        0.62      0.29 o
  -3   6   2        0.02        0.71      0.27 o
  -2   6   2      140.24      138.57      2.18 o
  -1   6   2      107.91       99.66      1.35 o
   0   6   2        0.92        1.11      0.29 o
   1   6   2       75.67       82.51      1.72 o
   2   6   2       45.03       39.87      1.16 o
   3   6   2        9.72        8.15      0.73 o
   4   6   2       36.07       35.80      1.05 o
   5   6   2        0.06        0.16      0.48 o
   6   6   2        2.05        1.99      0.53 o
   7   6   2       87.98       83.00      2.07 o
   8   6   2        2.67        2.05      0.63 o
  -7   7   2      148.53      137.78      8.20 o
  -6   7   2        0.04        0.04      0.43 o
  -5   7   2        0.00        0.06      0.50 o
  -4   7   2       35.27       34.17      1.05 o
  -3   7   2      117.73      121.04      2.58 o
  -2   7   2        7.82        8.50      0.52 o
  -1   7   2       26.29       25.96      0.64 o
   0   7   2        3.92        4.62      0.41 o
   1   7   2        0.82        0.43      0.37 o
   2   7   2       24.60       24.17      0.80 o
   3   7   2        4.49        3.51      0.69 o
   4   7   2       38.01       40.45      1.30 o
   5   7   2        4.09        3.39      0.59 o
   6   7   2        0.03        0.93      0.73 o
   7   7   2        4.36        2.21      0.85 o
   8   7   2        2.98        1.46      2.28 o
  -6   8   2        2.72        2.08      0.87 o
  -5   8   2       22.26       20.42      1.11 o
  -4   8   2       35.50       37.38      1.70 o
  -3   8   2        2.53        2.09      0.56 o
  -2   8   2        8.35        8.05      0.69 o
  -1   8   2       23.16       22.30      0.60 o
   0   8   2       68.35       73.28      1.37 o
   1   8   2        0.60        0.75      0.40 o
   2   8   2        3.54        3.14      0.69 o
   3   8   2        0.30        0.19      0.38 o
   4   8   2       15.77       16.18      0.79 o
   5   8   2       26.62       26.16      1.26 o
   6   8   2       13.48       12.62      1.07 o
   7   8   2       10.89       12.38      1.97 o
  -5   9   2        0.65       -0.13      0.91 o
  -4   9   2       49.30       49.21      1.78 o
  -3   9   2        1.98        2.17      0.71 o
  -2   9   2        1.77        2.82      0.95 o
  -1   9   2        0.10       -0.39      0.42 o
   0   9   2       16.38       15.32      0.69 o
   1   9   2       39.58       41.24      1.16 o
   2   9   2        0.59        0.42      0.90 o
   3   9   2       30.41       29.62      1.63 o
   4   9   2       16.87       16.68      1.31 o
   5   9   2        1.21       -0.32      1.06 o
   6   9   2        2.95        2.99      1.35 o
  -4  10   2        8.23        9.52      1.34 o
  -3  10   2        3.56        3.96      1.10 o
  -2  10   2        3.23        3.74      0.85 o
  -1  10   2       20.03       17.80      0.81 o
   0  10   2       24.77       26.48      1.37 o
   1  10   2        0.40        0.00      0.74 o
   2  10   2       22.74       19.26      1.55 o
   3  10   2       39.11       40.72      3.86 o
   4  10   2      149.85      145.50      5.46 o
   5  10   2       29.33       24.51      2.25 o
  -2  11   2        0.02        1.34      1.36 o
  -1  11   2       12.17       11.72      1.32 o
   0  11   2        3.38        2.97      0.80 o
   1  11   2        3.10        1.34      0.84 o
   2  11   2       20.66       18.70      1.54 o
  -1 -10   3       21.06       18.69      1.46 o
   0 -10   3       35.49       30.65      1.86 o
   1 -10   3        0.28        1.37      0.59 o
   2 -10   3        5.84        3.63      0.62 o
   3 -10   3       12.65       14.19      1.12 o
  -4  -9   3        4.06        2.91      1.58 o
  -3  -9   3       25.87       25.77      1.51 o
  -2  -9   3       11.72       11.79      1.20 o
  -1  -9   3       29.83       29.24      1.48 o
   0  -9   3       77.91       77.44      2.20 o
   1  -9   3        8.82       11.47      0.87 o
   2  -9   3       66.17       69.36      1.62 o
   3  -9   3        3.80        3.12      0.64 o
   4  -9   3       24.93       22.51      1.65 o
   5  -9   3        1.38        0.33      1.05 o
  -5  -8   3       25.42       25.10      2.05 o
  -4  -8   3       55.83       55.60      2.85 o
  -3  -8   3        0.73        0.49      0.88 o
  -2  -8   3       11.74       12.00      0.99 o
  -1  -8   3        9.31        9.51      0.75 o
   0  -8   3       15.27       16.54      0.72 o
   1  -8   3       80.21       86.99      1.66 o
   2  -8   3        6.85        6.75      0.46 o
   3  -8   3      474.85      511.41      6.46 o
   4  -8   3       19.81       17.51      0.80 o
   5  -8   3       23.09       24.10      1.18 o
   6  -8   3        6.52        5.77      0.93 o
  -6  -7   3        0.70        2.57      1.18 o
  -5  -7   3        0.28        0.27      0.76 o
  -4  -7   3       27.17       29.60      2.03 o
  -3  -7   3       14.58       12.20      1.30 o
  -2  -7   3       12.72       12.26      0.89 o
  -1  -7   3      339.65      365.09      6.59 o
   0  -7   3        1.77        1.05      0.53 o
   1  -7   3        5.35        4.50      0.37 o
   2  -7   3      109.39      117.19      1.73 o
   3  -7   3       84.96       91.30      1.44 o
   4  -7   3       48.60       48.87      1.29 o
   5  -7   3       49.68       51.29      1.80 o
   6  -7   3        0.49        0.52      0.48 o
   7  -7   3       20.24       17.42      1.36 o
  -7  -6   3       14.12       16.16      1.79 o
  -6  -6   3        4.99        4.54      0.89 o
  -5  -6   3       16.67       14.37      1.08 o
  -4  -6   3       71.17       79.31      2.18 o
  -3  -6   3      293.24      324.01      6.66 o
  -2  -6   3      127.65      134.59      3.21 o
  -1  -6   3       12.22       11.18      0.55 o
   0  -6   3      320.04      312.92      5.90 o
   1  -6   3        1.77        1.36      0.32 o
   2  -6   3        5.64        5.75      0.45 o
   3  -6   3       10.23        9.29      0.36 o
   4  -6   3       11.36       10.52      0.44 o
   5  -6   3       58.71       63.69      1.51 o
   6  -6   3       70.78       65.06      1.40 o
   7  -6   3       61.56       60.77      1.45 o
   8  -6   3        8.68        8.67      0.97 o
  -7  -5   3       90.32      101.96      3.20 o
  -6  -5   3        7.00        6.70      0.81 o
  -5  -5   3       33.18       32.42      1.47 o
  -4  -5   3      412.56      442.44      6.85 o
  -3  -5   3      470.71      501.19      9.35 o
  -2  -5   3      349.94      334.67      6.19 o
  -1  -5   3       12.67       10.97      0.64 o
   0  -5   3        0.20        0.03      0.28 o
   1  -5   3       12.06       14.91      0.48 o
   2  -5   3       36.95       36.88      0.71 o
   3  -5   3      146.73      156.03      1.89 o
   4  -5   3       17.46       15.89      0.50 o
   5  -5   3       94.41       92.60      1.61 o
   6  -5   3        0.03       -0.02      0.35 o
   7  -5   3       42.73       44.91      1.44 o
   8  -5   3       20.89       17.94      0.98 o
   9  -5   3        7.65        5.82      1.07 o
  -8  -4   3        0.00        0.51      1.11 o
  -7  -4   3        1.89        1.46      0.73 o
  -6  -4   3       20.14       20.83      1.41 o
  -5  -4   3       13.23       12.05      0.79 o
  -4  -4   3      174.83      178.81      3.02 o
  -3  -4   3        1.70        2.26      0.36 o
  -2  -4   3        2.88        1.61      0.42 o
  -1  -4   3      185.02      200.17      4.04 o
   0  -4   3      258.01      306.57      4.97 o
   1  -4   3       60.50       70.38      1.16 o
   2  -4   3       59.01       57.57      1.13 o
   3  -4   3       21.97       19.13      0.45 o
   4  -4   3       72.66       74.05      1.03 o
   5  -4   3      417.23      417.31      6.83 o
   6  -4   3       28.21       26.74      1.09 o
   7  -4   3       44.53       45.51      1.24 o
   8  -4   3       22.48       24.51      1.05 o
   9  -4   3       14.02       13.96      1.10 o
  -8  -3   3       21.76       18.34      1.32 o
  -7  -3   3        0.22       -0.07      0.66 o
  -6  -3   3       16.77       16.64      1.31 o
  -5  -3   3      109.62      117.23      3.40 o
  -4  -3   3      628.77      626.77      8.68 o
  -3  -3   3       59.39       51.18      1.13 o
  -2  -3   3      479.01      477.94      7.14 o
  -1  -3   3      248.34      256.67      4.00 o
   0  -3   3     2514.09     2773.70     82.03 o
   1  -3   3      385.10      400.12      8.27 o
   2  -3   3      312.22      295.76      4.74 o
   3  -3   3      481.28      497.59      7.90 o
   4  -3   3      167.69      197.84      2.30 o
   5  -3   3        0.61        0.37      0.21 o
   6  -3   3        0.16        0.66      0.31 o
   7  -3   3       22.00       23.02      0.76 o
   8  -3   3        9.63        8.78      0.55 o
   9  -3   3       20.81       18.35      0.94 o
  10  -3   3        5.43        4.06      1.30 o
  -8  -2   3        0.77        0.93      0.73 o
  -7  -2   3        3.20        4.86      0.74 o
  -6  -2   3        1.09        1.49      0.54 o
  -5  -2   3        1.95        1.97      0.42 o
  -4  -2   3      137.40      132.71      2.57 o
  -3  -2   3        0.29        0.72      0.32 o
  -2  -2   3       82.19       74.02      1.34 o
  -1  -2   3      528.00      544.55      8.61 o
   0  -2   3        5.64        6.31      0.47 o
   1  -2   3       17.99       19.72      0.54 o
   2  -2   3      333.74      302.48      6.43 o
   3  -2   3      901.65      921.25     14.49 o
   4  -2   3     1576.63     1732.51     25.39 o
   5  -2   3        5.26        4.42      0.26 o
   6  -2   3        1.20        1.94      0.38 o
   7  -2   3      241.72      244.95      3.55 o
   8  -2   3       22.84       24.74      0.63 o
   9  -2   3        1.29        1.19      0.60 o
  10  -2   3       19.25       21.42      1.19 o
  -8  -1   3       45.50       47.42      2.12 o
  -7  -1   3        6.65        4.16      0.52 o
  -6  -1   3      118.71      111.34      2.07 o
  -5  -1   3      124.30      133.89      2.31 o
  -4  -1   3       13.24       12.38      0.68 o
  -3  -1   3       25.44       20.93      0.69 o
  -2  -1   3      924.46      817.67     11.76 o
  -1  -1   3       19.50       21.18      0.56 o
   0  -1   3      418.07      398.39      5.21 o
   1  -1   3     1215.90     1179.46     15.93 o
   2  -1   3        2.52        3.78      0.16 o
   3  -1   3       23.41       29.38      0.61 o
   4  -1   3     1631.26     1687.71     22.72 o
   5  -1   3        3.30        3.77      0.29 o
   6  -1   3      111.60      116.49      1.71 o
   7  -1   3       71.71       75.14      1.64 o
   8  -1   3        7.85        7.07      0.58 o
   9  -1   3       25.15       25.84      1.00 o
  10  -1   3        9.48        9.36      0.95 o
  -9   0   3        2.85        2.49      1.35 o
  -8   0   3       24.02       22.89      1.38 o
  -7   0   3        3.45        5.70      0.83 o
  -6   0   3       12.54       14.79      0.75 o
  -5   0   3        0.09       -0.15      0.28 o
  -4   0   3       18.20       17.59      0.48 o
  -3   0   3       37.01       48.30      1.09 o
  -2   0   3      706.22      664.19      8.56 o
  -1   0   3        0.04        0.02      0.17 o
   0   0   3       44.79       36.42      2.44 o
   1   0   3        1.69        1.35      0.23 o
   2   0   3      587.68      556.16      6.55 o
   3   0   3      121.90      142.61      1.73 o
   4   0   3        7.55        9.72      0.37 o
   5   0   3      360.25      385.81      5.62 o
   6   0   3      257.55      256.73      3.15 o
   7   0   3     1438.64     1508.19     22.33 o
   8   0   3       60.53       61.31      1.50 o
   9   0   3        8.33        7.54      0.71 o
  10   0   3      139.02      152.28      4.28 o
  -9   1   3       15.87       17.58      3.60 o
  -8   1   3       67.95       58.82      2.13 o
  -7   1   3       55.08       50.64      1.32 o
  -6   1   3       28.47       30.92      0.91 o
  -5   1   3       24.69       23.82      0.77 o
  -4   1   3       17.13       15.75      0.45 o
  -3   1   3       79.61       87.52      1.34 o
  -2   1   3      168.60      152.05      2.26 o
  -1   1   3      117.91      140.57      2.21 o
   0   1   3      411.65      369.94      5.33 o
   1   1   3      588.94      482.35      7.50 o
   2   1   3       12.51       14.37      0.39 o
   3   1   3     1283.51     1256.82     17.06 o
   4   1   3       59.67       76.54      1.17 o
   5   1   3        1.45        2.92      0.27 o
   6   1   3        0.19        0.29      0.24 o
   7   1   3      766.66      763.21     10.15 o
   8   1   3       25.81       30.26      1.00 o
   9   1   3       74.21       72.67      1.85 o
  10   1   3        0.06       -0.27      0.83 o
  -8   2   3        5.22        3.27      0.60 o
  -7   2   3       24.53       24.88      0.75 o
  -6   2   3        5.51        6.08      0.54 o
  -5   2   3        8.33        9.03      0.47 o
  -4   2   3      333.54      383.95      8.18 o
  -3   2   3       80.35       93.61      1.66 o
  -2   2   3       49.02       46.88      1.08 o
  -1   2   3      101.73      100.73      2.06 o
   0   2   3     1943.83     1875.01     27.30 o
   1   2   3      262.34      269.63      3.99 o
   2   2   3       20.00       17.53      0.47 o
   3   2   3      168.21      145.42      2.70 o
   4   2   3      552.50      536.95      7.05 o
   5   2   3       24.46       19.47      0.51 o
   6   2   3       18.20       19.92      0.68 o
   7   2   3      235.61      243.34      3.39 o
   8   2   3        0.03        0.25      0.24 o
   9   2   3       98.38       92.31      1.71 o
  10   2   3       81.90       90.31      3.00 o
  -8   3   3       44.75       43.45      1.44 o
  -7   3   3        5.29        5.94      0.68 o
  -6   3   3       69.58       75.87      1.54 o
  -5   3   3       12.41       12.12      1.19 o
  -4   3   3      352.77      366.09      6.09 o
  -3   3   3     1048.56     1018.84     18.00 o
  -2   3   3      210.17      208.28      3.26 o
  -1   3   3       44.90       42.85      0.72 o
   0   3   3     2829.30     2920.87     71.96 o
   1   3   3      615.34      627.14     13.32 o
   2   3   3      391.90      389.25      5.67 o
   3   3   3       56.81       54.54      0.84 o
   4   3   3       73.97       77.99      1.15 o
   5   3   3       27.76       19.67      0.67 o
   6   3   3        5.46        7.43      0.29 o
   7   3   3       99.24       95.61      1.52 o
   8   3   3        2.00        1.64      0.64 o
   9   3   3       73.46       72.02      2.01 o
  10   3   3       80.88       84.16      2.57 o
  -8   4   3        1.78        1.37      0.66 o
  -7   4   3        5.59        3.90      0.68 o
  -6   4   3        0.10        0.35      0.58 o
  -5   4   3        3.58        4.04      0.50 o
  -4   4   3       57.49       55.41      1.52 o
  -3   4   3        0.05        0.15      0.28 o
  -2   4   3      512.30      500.93      6.19 o
  -1   4   3      711.03      769.01      9.84 o
   0   4   3     1230.24     1280.95     18.81 o
   1   4   3      340.23      337.39      7.09 o
   2   4   3      138.24      140.66      3.06 o
   3   4   3      642.39      675.71     13.83 o
   4   4   3      194.08      199.98      5.04 o
   5   4   3      189.75      199.59      3.01 o
   6   4   3      187.10      181.60      2.81 o
   7   4   3       39.87       37.80      0.78 o
   8   4   3       33.57       33.57      0.98 o
   9   4   3       22.55       19.61      1.21 o
  -8   5   3        2.49        1.91      1.18 o
  -7   5   3        8.31        9.23      0.72 o
  -6   5   3       33.43       32.84      1.19 o
  -5   5   3        4.81        5.93      0.53 o
  -4   5   3      115.69      106.48      1.76 o
  -3   5   3        1.94        2.98      0.32 o
  -2   5   3        0.92        0.68      0.26 o
  -1   5   3      512.95      531.75      9.94 o
   0   5   3     1718.40     1748.25     25.80 o
   1   5   3       58.44       71.54      1.39 o
   2   5   3       13.86        9.28      1.13 o
   3   5   3      157.47      163.13      4.10 o
   4   5   3      648.21      667.32     12.32 o
   5   5   3      124.69      125.69      2.44 o
   6   5   3        3.02        3.49      0.49 o
   7   5   3       78.13       76.14      1.50 o
   8   5   3        1.99        1.62      0.63 o
   9   5   3        7.18        7.45      1.03 o
  -7   6   3       37.06       38.01      3.76 o
  -6   6   3        6.19        5.02      0.43 o
  -5   6   3       43.39       39.53      0.95 o
  -4   6   3        5.59        5.30      0.47 o
  -3   6   3      156.23      163.82      2.68 o
  -2   6   3        0.38        0.64      0.48 o
  -1   6   3        0.06       -0.11      0.37 o
   0   6   3        0.35        1.98      0.27 o
   1   6   3       44.53       38.62      1.01 o
   2   6   3       17.15       15.65      0.70 o
   3   6   3       72.32       79.10      1.51 o
   4   6   3       36.96       38.61      1.61 o
   5   6   3        0.67        0.18      0.48 o
   6   6   3       72.36       75.03      2.18 o
   7   6   3      115.29      119.20      2.18 o
   8   6   3        8.63        5.02      0.91 o
   9   6   3        8.25        7.04      1.45 o
  -7   7   3      289.91      282.90     10.15 o
  -6   7   3        4.80        5.82      1.04 o
  -5   7   3       38.93       38.61      1.48 o
  -4   7   3       29.49       28.14      0.85 o
  -3   7   3       10.33        9.31      0.53 o
  -2   7   3        7.27        6.78      0.59 o
  -1   7   3       43.29       39.62      1.52 o
   0   7   3      170.40      172.29      2.35 o
   1   7   3       26.98       29.10      0.80 o
   2   7   3       79.90       80.67      1.74 o
   3   7   3       71.46       75.27      1.89 o
   4   7   3        0.00        0.93      0.55 o
   5   7   3        1.64        2.01      0.72 o
   6   7   3        1.39        0.77      0.59 o
   7   7   3        0.04        1.12      0.61 o
   8   7   3        2.50        1.71      0.88 o
  -6   8   3        8.35        6.69      1.27 o
  -5   8   3        0.99        1.81      0.83 o
  -4   8   3        6.11        4.96      0.76 o
  -3   8   3       15.35       14.57      0.91 o
  -2   8   3       39.40       38.36      0.99 o
  -1   8   3       26.75       27.38      0.88 o
   0   8   3       31.86       30.63      0.76 o
   1   8   3        0.16        0.77      0.40 o
   2   8   3       44.60       45.56      1.27 o
   3   8   3        1.46        1.57      0.70 o
   4   8   3        3.10        2.53      0.72 o
   5   8   3        0.65        0.65      0.56 o
   6   8   3       14.59       12.91      1.27 o
   7   8   3       11.31       11.85      1.21 o
  -5   9   3        0.02        2.32      1.19 o
  -4   9   3       61.78       65.24      2.87 o
  -3   9   3       57.86       61.24      1.81 o
  -2   9   3       16.92       16.27      1.07 o
  -1   9   3        0.78        1.13      0.70 o
   0   9   3       37.60       39.84      1.11 o
   1   9   3        8.28        9.23      0.64 o
   2   9   3        0.74        1.11      0.54 o
   3   9   3        0.44       -0.18      0.49 o
   4   9   3        6.87        5.40      0.70 o
   5   9   3        0.00        0.91      1.05 o
   6   9   3       12.08       10.49      1.33 o
  -4  10   3        0.02       -0.97      0.97 o
  -3  10   3        0.98       -0.53      0.81 o
  -2  10   3        0.00       -0.32      0.79 o
  -1  10   3        0.18       -0.17      0.95 o
   0  10   3       24.42       23.62      0.93 o
   1  10   3        6.66        9.11      0.91 o
   2  10   3        1.96        1.50      0.89 o
   3  10   3        3.05        3.55      1.13 o
   4  10   3        1.43        1.84      1.17 o
   5  10   3        5.56        5.36      1.48 o
  -1  11   3        0.02       -0.53      0.75 o
   0  11   3       39.73       39.45      1.75 o
   1  11   3        1.95        1.89      0.83 o
   2  11   3        3.68        2.94      1.07 o
   3  11   3        0.69        1.16      1.43 o
   1 -10   4        0.60       -0.26      0.96 o
  -3  -9   4        3.38        1.20      1.19 o
  -2  -9   4       14.00       14.57      1.24 o
  -1  -9   4       21.38       17.92      1.33 o
   0  -9   4        7.43        6.01      0.79 o
   1  -9   4       10.71        9.37      0.72 o
   2  -9   4        3.00        3.55      0.57 o
   3  -9   4       17.01       15.03      0.87 o
   4  -9   4        3.73        1.80      0.66 o
   5  -9   4        3.23        3.94      1.04 o
  -4  -8   4        0.03        0.95      0.95 o
  -3  -8   4        1.82        1.79      0.94 o
  -2  -8   4        8.04        5.99      1.04 o
  -1  -8   4       16.51       13.37      0.96 o
   0  -8   4       37.46       33.85      1.19 o
   1  -8   4       26.06       25.42      0.96 o
   2  -8   4        6.21        7.26      0.54 o
   3  -8   4      131.79      144.02      2.54 o
   4  -8   4       59.56       58.90      1.71 o
   5  -8   4       23.91       26.96      1.69 o
   6  -8   4        0.07       -0.80      0.80 o
  -5  -7   4        2.73        3.08      1.03 o
  -4  -7   4        5.88        6.30      0.95 o
  -3  -7   4        7.31        7.36      1.40 o
  -2  -7   4       37.57       39.42      1.52 o
  -1  -7   4      151.95      133.51      2.63 o
   0  -7   4       11.37       10.24      0.62 o
   1  -7   4       13.74       14.38      0.56 o
   2  -7   4       70.41       72.97      1.61 o
   3  -7   4      314.99      329.25      4.16 o
   4  -7   4      224.71      225.72      2.95 o
   5  -7   4       12.80       12.98      1.25 o
   6  -7   4        8.90        7.92      0.81 o
   7  -7   4        0.43        0.01      0.84 o
  -6  -6   4       50.82       60.88      2.45 o
  -5  -6   4       20.81       22.36      1.33 o
  -4  -6   4       14.44       14.25      1.02 o
  -3  -6   4        3.27        2.81      0.77 o
  -2  -6   4        4.01        4.34      0.71 o
  -1  -6   4       55.30       63.61      1.43 o
   0  -6   4       42.06       37.42      0.81 o
   1  -6   4        1.57        1.90      0.40 o
   2  -6   4       64.48       65.09      1.16 o
   3  -6   4      392.91      417.74      5.44 o
   4  -6   4        0.65        0.28      0.31 o
   5  -6   4        2.31        2.71      0.67 o
   6  -6   4       54.23       54.25      1.69 o
   7  -6   4      111.20      102.10      2.80 o
   8  -6   4       13.17       13.90      1.52 o
  -7  -5   4        9.49       11.29      1.60 o
  -6  -5   4        0.00        0.14      0.88 o
  -5  -5   4       15.62       17.12      1.08 o
  -4  -5   4       25.56       24.61      1.31 o
  -3  -5   4       11.55       11.75      0.61 o
  -2  -5   4      228.82      218.34      3.62 o
  -1  -5   4       45.70       37.33      0.91 o
   0  -5   4        3.45        5.09      0.51 o
   1  -5   4        5.87        6.70      0.53 o
   2  -5   4       25.96       25.73      0.63 o
   3  -5   4       84.41       88.53      1.39 o
   4  -5   4       27.59       26.67      0.74 o
   5  -5   4        0.11        0.07      0.28 o
   6  -5   4        7.37        5.34      0.63 o
   7  -5   4      187.87      184.67      3.45 o
   8  -5   4       21.96       23.23      1.26 o
   9  -5   4        3.37        2.50      1.19 o
  -7  -4   4        1.86        1.58      0.95 o
  -6  -4   4        0.18        0.25      0.87 o
  -5  -4   4        8.29        8.74      0.91 o
  -4  -4   4      554.52      583.41      8.72 o
  -3  -4   4      143.61      154.89      2.45 o
  -2  -4   4      130.40      129.72      2.12 o
  -1  -4   4      170.64      159.46      3.45 o
   0  -4   4        8.05        6.73      0.46 o
   1  -4   4       50.91       46.50      1.35 o
   2  -4   4      636.68      678.48     11.89 o
   3  -4   4        2.77        3.05      0.40 o
   4  -4   4        6.30        7.47      0.41 o
   5  -4   4       99.91      101.10      1.68 o
   6  -4   4        4.04        2.35      0.48 o
   7  -4   4        3.25        3.11      0.43 o
   8  -4   4        3.21        5.12      0.56 o
   9  -4   4        0.52       -0.22      0.80 o
  -8  -3   4       40.37       49.45      2.24 o
  -7  -3   4       51.20       56.50      4.03 o
  -6  -3   4        8.23        7.95      0.83 o
  -5  -3   4      390.89      412.27      6.96 o
  -4  -3   4     1619.81     1754.01     34.18 o
  -3  -3   4       32.48       30.13      0.85 o
  -2  -3   4      187.62      198.70      3.48 o
  -1  -3   4        7.76        3.50      0.43 o
   0  -3   4       48.00       62.47      3.19 o
   1  -3   4       19.42       31.31      0.92 o
   2  -3   4      263.09      272.87      3.90 o
   3  -3   4      110.36      100.19      1.44 o
   4  -3   4       19.16       18.35      0.47 o
   5  -3   4      196.26      194.97      2.53 o
   6  -3   4       21.60       17.51      0.54 o
   7  -3   4       20.84       21.10      0.78 o
   8  -3   4        0.51        0.91      0.58 o
   9  -3   4       38.59       36.76      1.18 o
  10  -3   4       11.62       10.50      1.51 o
  -8  -2   4        0.11       -0.14      0.99 o
  -7  -2   4        0.59        1.52      1.06 o
  -6  -2   4        0.65        0.71      0.62 o
  -5  -2   4       46.26       48.04      2.01 o
  -4  -2   4      175.24      173.83      3.14 o
  -3  -2   4        2.54        1.91      0.37 o
  -2  -2   4       28.63       24.76      0.86 o
  -1  -2   4      182.54      214.82      3.68 o
   0  -2   4      197.60      212.49      2.97 o
   1  -2   4      181.98      216.07      2.98 o
   2  -2   4      186.59      178.05      4.14 o
   3  -2   4       59.63       59.22      1.15 o
   4  -2   4      125.14      144.26      2.35 o
   5  -2   4      270.50      263.95      4.61 o
   6  -2   4      135.35      134.26      1.65 o
   7  -2   4        6.68        7.56      0.42 o
   8  -2   4       10.29       10.23      0.63 o
   9  -2   4       21.78       25.44      1.04 o
  10  -2   4        0.14        0.07      0.88 o
  -8  -1   4       21.73       16.98      1.53 o
  -7  -1   4       20.48       22.18      1.01 o
  -6  -1   4       43.98       48.38      1.25 o
  -5  -1   4       15.73       15.18      0.71 o
  -4  -1   4      188.58      190.54      3.05 o
  -3  -1   4      124.15      120.87      2.29 o
  -2  -1   4       10.51       17.15      0.42 o
  -1  -1   4     2114.87     2357.00     34.01 o
   0  -1   4      774.75      787.21     11.92 o
   1  -1   4     3916.21     3818.98    123.55 o
   2  -1   4       20.40       25.20      0.64 o
   3  -1   4      271.28      279.53      3.59 o
   4  -1   4      338.82      371.60      6.03 o
   5  -1   4       14.78       22.00      0.43 o
   6  -1   4       48.56       48.47      1.03 o
   7  -1   4      185.79      202.19      3.10 o
   8  -1   4        0.07        0.39      0.47 o
   9  -1   4       12.78       12.65      0.79 o
  10  -1   4        1.56        1.97      0.67 o
  -8   0   4        5.28        5.52      1.16 o
  -7   0   4        1.00        0.48      0.53 o
  -6   0   4        4.56        4.13      0.61 o
  -5   0   4        0.16        0.66      0.36 o
  -4   0   4       64.69       64.85      1.21 o
  -3   0   4      311.65      321.22      4.03 o
  -2   0   4       55.58       39.72      0.71 o
  -1   0   4      104.96       79.76      1.45 o
   0   0   4      102.27      106.93      1.59 o
   1   0   4        5.40        2.84      0.33 o
   2   0   4      188.71      196.45      2.72 o
   3   0   4     1304.26     1366.93     19.29 o
   4   0   4       53.20       58.39      0.81 o
   5   0   4       19.45       23.08      0.47 o
   6   0   4       21.83       22.00      0.55 o
   7   0   4      674.88      696.18      8.65 o
   8   0   4       53.64       52.67      1.98 o
   9   0   4        9.05        9.72      0.72 o
  10   0   4        1.20        1.80      0.88 o
  -8   1   4        3.06        4.15      1.22 o
  -7   1   4       99.34       92.71      2.00 o
  -6   1   4       15.38       14.55      0.67 o
  -5   1   4       11.41        9.11      0.44 o
  -4   1   4       32.19       29.26      0.68 o
  -3   1   4       57.10       56.20      1.28 o
  -2   1   4      855.53      921.97     16.42 o
  -1   1   4      274.88      248.06      3.39 o
   0   1   4       71.33       56.06      0.97 o
   1   1   4       21.73       19.46      0.54 o
   2   1   4      943.54      917.39     14.12 o
   3   1   4     1156.59     1202.74     15.17 o
   4   1   4       65.40       67.24      0.95 o
   5   1   4       25.43       19.48      0.50 o
   6   1   4       14.97       14.62      0.58 o
   7   1   4      686.91      671.03      9.05 o
   8   1   4       38.61       40.40      1.52 o
   9   1   4        0.14        0.09      0.63 o
  10   1   4        0.30        0.76      1.02 o
  -8   2   4        3.87        2.91      1.82 o
  -7   2   4       11.46       11.53      0.99 o
  -6   2   4       17.48       16.82      0.94 o
  -5   2   4       80.53       90.40      2.52 o
  -4   2   4       25.42       23.15      0.87 o
  -3   2   4      112.43      102.23      1.97 o
  -2   2   4       96.71      126.43      2.76 o
  -1   2   4       87.30       82.07      1.58 o
   0   2   4       31.05       29.09      0.62 o
   1   2   4      906.38      860.21     11.80 o
   2   2   4        9.83       14.40      0.42 o
   3   2   4        1.27        0.78      0.23 o
   4   2   4       52.67       44.92      0.82 o
   5   2   4        0.44        0.10      0.24 o
   6   2   4      165.80      161.66      2.52 o
   7   2   4      504.86      487.39      6.87 o
   8   2   4        4.45        4.21      0.64 o
   9   2   4       13.70       12.19      0.83 o
  10   2   4       47.33       59.76      2.07 o
  -8   3   4       45.82       43.73      2.05 o
  -7   3   4       38.79       36.29      2.24 o
  -6   3   4       28.34       28.81      1.66 o
  -5   3   4       21.38       17.10      1.20 o
  -4   3   4      106.38      123.88      2.84 o
  -3   3   4      219.00      227.23      4.93 o
  -2   3   4       14.14       11.32      0.57 o
  -1   3   4        0.00        0.04      0.23 o
   0   3   4      131.54      141.57      2.47 o
   1   3   4      379.16      340.41      5.34 o
   2   3   4        2.38        0.00      0.28 o
   3   3   4       78.12       56.27      1.23 o
   4   3   4      105.84      105.41      2.05 o
   5   3   4      126.61      118.48      1.77 o
   6   3   4      203.20      203.54      2.91 o
   7   3   4      228.86      229.67      3.80 o
   8   3   4      288.98      298.98      4.93 o
   9   3   4       44.95       43.89      1.53 o
  10   3   4       20.74       27.17      1.77 o
  -8   4   4        0.82        1.29      1.27 o
  -7   4   4        0.31        0.71      0.74 o
  -6   4   4        1.00        1.37      0.64 o
  -5   4   4        8.98        7.17      0.60 o
  -4   4   4       41.77       36.55      0.90 o
  -3   4   4       12.37       13.48      0.64 o
  -2   4   4        4.82        5.23      0.32 o
  -1   4   4       66.54       58.83      2.18 o
   0   4   4      926.76      897.36     13.45 o
   1   4   4        1.11        3.06      0.34 o
   2   4   4        0.43        0.77      0.33 o
   3   4   4       17.70       17.68      0.57 o
   4   4   4      318.15      310.11      5.06 o
   5   4   4       54.20       56.56      1.16 o
   6   4   4      410.31      414.93      5.49 o
   7   4   4        6.78        6.73      0.50 o
   8   4   4       20.38       16.95      0.96 o
   9   4   4        6.97        7.21      0.92 o
  10   4   4        3.42        7.97      1.22 o
  -7   5   4        5.29        4.97      1.03 o
  -6   5   4        0.98       -0.49      0.58 o
  -5   5   4       64.71       65.98      2.60 o
  -4   5   4      265.15      272.10      3.85 o
  -3   5   4        0.05       -0.32      0.32 o
  -2   5   4       77.16       76.44      2.13 o
  -1   5   4      258.10      263.00      4.06 o
   1   5   4       26.91       29.63      0.89 o
   2   5   4       72.99       65.44      1.52 o
   3   5   4       29.40       25.19      0.73 o
   4   5   4       17.14       20.93      0.59 o
   5   5   4       17.12       16.14      0.75 o
   6   5   4        5.85        5.78      0.60 o
   7   5   4       32.08       33.00      1.02 o
   8   5   4        0.31        1.00      0.81 o
   9   5   4       15.46       14.70      1.06 o
  -7   6   4        1.07        1.08      1.51 o
  -6   6   4        0.07       -0.05      0.64 o
  -5   6   4       57.31       49.20      1.40 o
  -4   6   4       20.86       20.47      0.85 o
  -3   6   4       19.14       18.84      0.73 o
  -2   6   4        3.81        4.36      0.51 o
  -1   6   4       37.93       40.75      1.33 o
   0   6   4       82.91       89.04      1.35 o
   1   6   4        8.73        7.91      0.43 o
   2   6   4       13.13       11.56      0.53 o
   3   6   4      198.67      199.79      3.80 o
   4   6   4       36.93       38.38      1.18 o
   5   6   4       39.29       42.15      1.13 o
   6   6   4       24.16       26.04      0.87 o
   7   6   4       27.42       26.27      0.90 o
   8   6   4       12.87       11.91      0.84 o
   9   6   4        3.28        4.95      1.51 o
  -6   7   4       29.12       26.78      1.62 o
  -5   7   4        0.91        0.57      0.53 o
  -4   7   4        8.39       11.82      0.80 o
  -3   7   4       18.97       19.24      0.77 o
  -2   7   4       10.70       10.64      0.67 o
  -1   7   4      158.45      158.84      3.20 o
   0   7   4        4.78        3.80      0.43 o
   1   7   4       10.97       11.11      0.52 o
   2   7   4       10.69       10.69      0.57 o
   3   7   4      567.78      608.70      9.53 o
   4   7   4       19.87       20.02      1.18 o
   5   7   4       37.94       34.20      1.46 o
   6   7   4        0.25        0.23      0.68 o
   7   7   4       15.35       15.45      1.22 o
   8   7   4       40.99       43.43      1.90 o
  -5   8   4        1.77        2.08      1.00 o
  -4   8   4        2.23        1.97      0.58 o
  -3   8   4        6.15        5.85      0.58 o
  -2   8   4       19.97       20.59      0.88 o
  -1   8   4       13.25       11.36      0.74 o
   0   8   4        4.21        3.74      0.53 o
   1   8   4        7.55        6.20      0.46 o
   2   8   4        0.97        0.46      0.40 o
   3   8   4        0.12        0.17      0.63 o
   4   8   4        0.94        1.55      0.80 o
   5   8   4        1.14       -0.51      0.73 o
   6   8   4        3.13        2.25      0.87 o
   7   8   4        7.40        5.75      1.38 o
  -4   9   4        0.96        0.95      0.83 o
  -3   9   4       12.58       12.45      1.02 o
  -2   9   4       12.22       10.85      0.81 o
  -1   9   4        4.95        5.71      0.74 o
   0   9   4        5.38        8.26      0.71 o
   1   9   4        4.03        4.92      0.42 o
   2   9   4       10.21       11.09      0.68 o
   3   9   4        1.26        0.96      0.61 o
   4   9   4        0.00        0.63      0.91 o
   5   9   4        3.70        2.52      1.12 o
   6   9   4        0.54       -0.23      1.22 o
  -3  10   4        0.04        0.48      0.96 o
  -2  10   4        2.38        1.60      0.89 o
  -1  10   4        0.15        0.40      0.90 o
   0  10   4        1.05        1.22      0.74 o
   1  10   4        0.05       -0.27      0.43 o
   2  10   4        0.12        0.42      0.64 o
   3  10   4        0.02       -0.59      0.92 o
   4  10   4        0.31       -0.67      0.71 o
   5  10   4        1.42       -0.43      1.24 o
  -1  11   4        0.01       -0.04      1.16 o
   0  11   4       19.48       15.55      1.27 o
   1  11   4        8.77        8.76      0.82 o
   2  11   4        0.50        0.76      0.58 o
   3  11   4        2.20        2.71      1.00 o
  -1  -9   5       14.67       13.02      1.32 o
   0  -9   5        0.05        0.69      0.90 o
   1  -9   5        0.26        0.55      0.49 o
   2  -9   5        0.10        0.35      0.55 o
   3  -9   5        0.00       -0.46      1.34 o
   4  -9   5        0.27        1.81      1.13 o
  -3  -8   5        1.60        2.19      0.99 o
  -2  -8   5        3.72        3.00      1.26 o
  -1  -8   5        2.52        0.94      0.87 o
   0  -8   5        2.98        1.91      0.59 o
   1  -8   5       16.33       17.48      1.02 o
   2  -8   5        2.86        2.24      0.81 o
   3  -8   5        0.22        0.25      0.36 o
   4  -8   5       23.40       25.12      0.94 o
   5  -8   5        0.00        0.59      0.99 o
   6  -8   5        4.33        5.29      1.10 o
  -4  -7   5       25.20       34.98      2.11 o
  -3  -7   5       49.89       47.04      2.45 o
  -2  -7   5       13.54       13.80      0.98 o
  -1  -7   5       39.10       32.12      1.44 o
   0  -7   5      201.81      192.90      3.59 o
   1  -7   5       80.53       89.88      1.69 o
   2  -7   5       37.78       37.41      0.97 o
   3  -7   5       79.88       78.68      1.96 o
   4  -7   5      175.95      183.96      3.27 o
   5  -7   5        0.51        0.57      0.85 o
   6  -7   5        0.11        0.80      0.82 o
   7  -7   5        2.21        2.99      1.02 o
  -5  -6   5       12.46       14.43      2.32 o
  -4  -6   5       13.51       13.21      1.26 o
  -3  -6   5       24.86       22.32      1.13 o
  -2  -6   5        7.01        7.82      0.70 o
  -1  -6   5       54.06       50.61      1.17 o
   0  -6   5        4.74        4.72      0.55 o
   1  -6   5       14.14       13.42      0.61 o
   2  -6   5        0.26       -0.28      0.28 o
   3  -6   5      201.14      213.00      4.13 o
   4  -6   5        0.41        0.67      0.39 o
   5  -6   5       14.46       14.16      0.79 o
   6  -6   5        1.42        1.04      0.74 o
   7  -6   5        0.30       -0.18      0.87 o
   8  -6   5       22.61       18.62      1.71 o
  -6  -5   5        4.03        4.23      1.13 o
  -5  -5   5        0.50       -0.09      1.03 o
  -4  -5   5       19.78       19.59      1.07 o
  -3  -5   5        0.23        0.60      0.81 o
  -2  -5   5      166.36      166.31      3.15 o
  -1  -5   5       97.07      109.26      3.05 o
   0  -5   5       36.76       37.83      1.26 o
   1  -5   5        5.98        6.81      0.58 o
   2  -5   5      149.15      144.80      2.74 o
   3  -5   5      860.58      902.20     16.36 o
   4  -5   5       86.42       88.99      1.82 o
   5  -5   5      216.55      225.70      4.00 o
   6  -5   5        3.56        2.32      0.41 o
   7  -5   5      165.88      161.70      3.79 o
   8  -5   5        6.64        2.25      1.26 o
   9  -5   5        5.08        2.84      1.57 o
  -7  -4   5        1.68        2.66      1.69 o
  -6  -4   5       21.49       20.83      2.38 o
  -5  -4   5       23.60       21.57      1.03 o
  -4  -4   5        4.87        5.41      0.58 o
  -3  -4   5      195.56      205.31      3.46 o
  -2  -4   5       20.01       20.61      0.72 o
  -1  -4   5       58.97       53.87      1.08 o
   0  -4   5       13.54       11.42      0.64 o
   1  -4   5        0.01        0.14      0.35 o
   2  -4   5        8.01        8.41      0.43 o
   3  -4   5       31.03       32.53      0.86 o
   4  -4   5       45.00       45.69      0.93 o
   5  -4   5       10.04       10.92      0.56 o
   6  -4   5      154.80      147.43      2.18 o
   7  -4   5        0.00        0.23      0.52 o
   8  -4   5       18.60       19.52      1.13 o
   9  -4   5        5.70        5.26      1.27 o
  -7  -3   5       60.09       73.25      4.40 o
  -6  -3   5       14.51       13.25      0.94 o
  -5  -3   5       50.63       50.92      1.40 o
  -4  -3   5      147.09      157.10      5.28 o
  -3  -3   5      784.77      818.36     18.26 o
  -2  -3   5      151.41      155.60      2.98 o
  -1  -3   5      209.63      213.54      3.30 o
   0  -3   5        1.76        0.58      0.35 o
   1  -3   5      120.36      137.56      2.26 o
   2  -3   5        9.88        9.03      0.45 o
   3  -3   5       22.66       26.36      0.68 o
   4  -3   5        7.75        8.13      0.42 o
   5  -3   5      159.23      166.84      2.75 o
   6  -3   5       63.11       48.93      1.04 o
   7  -3   5      119.03      107.93      1.92 o
   8  -3   5       82.76       81.01      1.76 o
   9  -3   5        6.64        8.45      1.31 o
  -7  -2   5        0.40       -0.12      0.94 o
  -6  -2   5        0.20        0.72      0.76 o
  -5  -2   5       12.32       12.96      0.82 o
  -4  -2   5      129.73      143.95      2.59 o
  -3  -2   5      122.64      131.97      2.30 o
  -2  -2   5       63.05       56.81      1.13 o
  -1  -2   5        2.91        2.82      0.32 o
   0  -2   5       59.70       46.07      0.84 o
   1  -2   5      390.32      437.01     20.64 o
   2  -2   5       13.79       13.44      0.41 o
   3  -2   5      157.13      158.25      2.72 o
   4  -2   5        3.14        2.38      0.26 o
   5  -2   5      178.45      197.21      3.41 o
   6  -2   5        1.69        1.87      0.33 o
   7  -2   5        1.06        0.50      0.30 o
   8  -2   5       39.43       36.75      0.95 o
   9  -2   5        9.65       11.39      0.75 o
  10  -2   5       22.11       23.44      1.65 o
  -7  -1   5        6.22        7.22      1.05 o
  -6  -1   5       61.47       59.72      1.62 o
  -5  -1   5      285.22      300.35      4.77 o
  -4  -1   5      843.81      886.04     11.79 o
  -3  -1   5        7.65        6.24      0.42 o
  -2  -1   5      356.57      346.35      6.09 o
  -1  -1   5       21.55       16.48      0.48 o
   0  -1   5     2246.15     2350.88     44.50 o
   1  -1   5        5.01        9.02      3.00 o
   2  -1   5        5.91        6.92      0.36 o
   3  -1   5      147.98      163.68      2.29 o
   4  -1   5        9.09       19.03      0.44 o
   5  -1   5      139.74      145.91      2.33 o
   6  -1   5        0.35        0.56      0.25 o
   7  -1   5        0.47        0.76      0.37 o
   8  -1   5        8.64        9.23      0.52 o
   9  -1   5       12.50       10.73      0.73 o
  10  -1   5        1.52        1.20      0.80 o
  -8   0   5        0.01       -0.44      1.86 o
  -7   0   5        0.30       -0.30      0.99 o
  -6   0   5       16.28       15.39      0.83 o
  -5   0   5        7.74        5.99      0.49 o
  -4   0   5        4.33        4.93      0.44 o
  -3   0   5       10.79       19.55      0.82 o
  -2   0   5       17.16       18.17      0.57 o
  -1   0   5      211.29      199.72      2.82 o
   0   0   5       93.66      123.25      1.86 o
   1   0   5      114.11       95.38      1.72 o
   2   0   5      183.78      178.31      2.37 o
   3   0   5       30.46       28.19      0.61 o
   4   0   5       58.56       64.48      1.00 o
   5   0   5       18.25       17.16      0.48 o
   6   0   5       31.28       35.31      0.77 o
   7   0   5       69.67       68.43      1.22 o
   8   0   5        0.01       -0.48      0.48 o
   9   0   5        0.87        0.90      0.70 o
  10   0   5        0.20       -0.05      0.82 o
  -8   1   5       38.28       37.65      3.64 o
  -7   1   5        7.95        9.61      1.40 o
  -6   1   5       28.29       32.84      1.36 o
  -5   1   5        0.71        1.70      0.64 o
  -4   1   5        6.59        7.86      0.68 o
  -3   1   5        0.41        0.76      0.52 o
  -2   1   5        3.20        1.79      0.48 o
  -1   1   5      178.35      187.42      2.66 o
   0   1   5       19.99       14.81      2.60 o
   1   1   5      286.77      243.58      3.98 o
   2   1   5        0.86        1.10      0.47 o
   3   1   5      118.05      135.53      1.89 o
   4   1   5     1592.61     1775.17     19.61 o
   5   1   5       15.10       17.82      0.50 o
   6   1   5       14.06       19.73      0.56 o
   7   1   5      455.26      451.66      6.37 o
   8   1   5       87.64       83.56      1.94 o
   9   1   5       36.54       36.39      1.34 o
  10   1   5        0.71        1.74      1.00 o
  -8   2   5        3.12        3.57      1.91 o
  -7   2   5       15.29       15.67      1.63 o
  -6   2   5        2.90        1.90      0.85 o
  -5   2   5       38.23       41.25      1.25 o
  -4   2   5        5.39        6.12      0.98 o
  -3   2   5        6.00        5.80      0.57 o
  -2   2   5       82.93       90.57      2.16 o
  -1   2   5        1.77        2.07      0.37 o
   0   2   5        1.20        0.64      0.27 o
   1   2   5       17.00       20.63      0.58 o
   2   2   5       48.81       52.72      1.47 o
   3   2   5       48.10       63.45      1.13 o
   4   2   5       36.46       36.54      0.76 o
   5   2   5      131.47      141.89      2.06 o
   6   2   5       35.46       33.34      0.87 o
   7   2   5      247.63      246.66      3.70 o
   8   2   5       59.45       60.52      1.43 o
   9   2   5        0.63        0.26      0.62 o
  10   2   5       46.13       54.76      2.59 o
  -7   3   5       38.79       39.00      1.92 o
  -6   3   5        0.61        1.36      0.82 o
  -5   3   5        9.19       10.74      1.07 o
  -4   3   5       24.28       25.80      1.07 o
  -3   3   5       12.65       12.79      0.78 o
  -2   3   5      146.76      122.21      3.46 o
  -1   3   5        0.50        0.30      0.32 o
   0   3   5       15.23        8.69      0.39 o
   1   3   5      477.16      449.72      6.40 o
   2   3   5      655.58      666.38      8.51 o
   3   3   5      102.58      117.77      1.95 o
   4   3   5      204.32      223.11      3.41 o
   5   3   5        0.55        0.62      0.30 o
   6   3   5       15.36       15.92      0.62 o
   7   3   5      845.88      883.72     11.81 o
   8   3   5       34.54       35.61      1.25 o
   9   3   5        0.30       -0.36      0.62 o
  10   3   5       24.25       25.24      1.29 o
  -7   4   5        0.02       -0.57      0.81 o
  -6   4   5        3.28        3.56      0.58 o
  -5   4   5        0.15       -0.22      0.90 o
  -4   4   5       28.74       32.65      1.26 o
  -3   4   5        2.04        1.32      0.41 o
  -2   4   5       10.67        8.08      0.34 o
  -1   4   5       42.45       43.84      0.94 o
   0   4   5       37.56       39.07      0.91 o
   1   4   5      117.09      127.95      3.01 o
   2   4   5       65.08       74.64      2.27 o
   3   4   5        0.00        0.60      0.36 o
   4   4   5       78.71       84.42      1.54 o
   5   4   5        1.46        1.44      0.36 o
   6   4   5      116.76      113.49      1.85 o
   7   4   5       28.40       27.14      1.04 o
   8   4   5       10.21        9.68      0.83 o
   9   4   5        0.17       -0.61      0.67 o
  10   4   5       22.51       26.27      1.56 o
  -7   5   5        3.73        2.92      1.33 o
  -6   5   5       19.98       18.13      1.26 o
  -5   5   5        6.52        5.97      0.66 o
  -4   5   5      192.52      196.65      3.06 o
  -3   5   5      148.56      145.17      2.79 o
  -2   5   5        0.04        0.50      0.51 o
  -1   5   5       23.85       25.27      1.00 o
   0   5   5     1321.35     1413.00     30.36 o
   1   5   5       99.82      115.45      2.19 o
   2   5   5      116.89      124.91      2.12 o
   3   5   5      109.14      112.00      2.21 o
   4   5   5       39.32       38.97      1.05 o
   5   5   5       34.09       32.17      0.81 o
   6   5   5       64.73       67.57      1.67 o
   7   5   5      180.40      184.43      2.90 o
   8   5   5        1.48        1.40      0.51 o
   9   5   5       55.62       55.05      2.30 o
  -6   6   5        0.01        0.70      1.03 o
  -5   6   5        0.94        2.04      0.69 o
  -4   6   5        7.87        7.63      0.71 o
  -3   6   5        0.23       -0.36      0.36 o
  -2   6   5        0.10        0.63      0.54 o
  -1   6   5       20.73       22.61      1.30 o
   0   6   5       29.32       31.11      0.92 o
   1   6   5        1.63        0.94      0.64 o
   2   6   5       22.95       18.57      0.81 o
   3   6   5       52.87       53.96      1.25 o
   4   6   5        0.53        0.10      0.41 o
   5   6   5      335.23      344.41      5.14 o
   6   6   5        8.89        8.13      0.67 o
   7   6   5        2.08        2.25      0.59 o
   8   6   5        8.07        8.02      0.70 o
   9   6   5        0.00        0.12      0.97 o
  -6   7   5        0.53        1.01      1.13 o
  -5   7   5       21.68       20.32      1.09 o
  -4   7   5        0.33       -0.29      0.58 o
  -3   7   5        0.12        0.86      0.49 o
  -2   7   5        1.45        1.69      0.46 o
  -1   7   5      447.33      461.42      8.62 o
   0   7   5      740.56      773.78     16.00 o
   1   7   5       20.29       21.55      0.66 o
   2   7   5        2.61        3.21      0.50 o
   3   7   5       40.17       43.10      2.09 o
   4   7   5      269.02      278.48      4.49 o
   5   7   5        0.23       -0.01      0.52 o
   6   7   5        0.00        0.41      0.58 o
   7   7   5       21.36       19.03      1.15 o
   8   7   5        0.14       -0.03      0.83 o
  -5   8   5        0.04       -0.59      1.08 o
  -4   8   5        4.48        3.95      0.84 o
  -3   8   5        3.43        2.74      0.64 o
  -2   8   5        4.66        4.16      0.65 o
  -1   8   5        0.80        1.20      0.53 o
   0   8   5        1.93        1.37      0.52 o
   1   8   5       17.89       17.43      0.64 o
   2   8   5       57.10       63.47      2.34 o
   3   8   5        4.51        6.04      0.79 o
   4   8   5       17.34       17.21      0.86 o
   5   8   5        0.66        0.19      0.63 o
   6   8   5        2.43        2.67      1.56 o
   7   8   5       16.08       18.95      1.57 o
  -4   9   5        3.84        5.63      1.33 o
  -3   9   5        2.75        3.00      0.95 o
  -2   9   5        0.07        0.58      0.63 o
  -1   9   5        0.06        0.05      0.62 o
   0   9   5        0.77        0.65      0.58 o
   1   9   5        2.80        3.16      0.34 o
   2   9   5       12.76       12.08      0.71 o
   3   9   5       19.46       17.92      1.00 o
   4   9   5        0.54        1.01      0.77 o
   5   9   5        7.73        8.09      1.28 o
   6   9   5        0.06       -0.29      0.92 o
  -3  10   5        0.18       -0.31      1.21 o
  -2  10   5        0.94        0.71      0.89 o
  -1  10   5        1.73        1.27      0.85 o
   0  10   5        0.01        0.15      0.79 o
   1  10   5        0.43        0.32      0.32 o
   2  10   5        0.30        0.48      0.53 o
   3  10   5        8.21        7.95      1.02 o
   4  10   5        0.58        1.20      0.70 o
   5  10   5        5.93        6.41      1.21 o
   0  11   5        6.04        5.29      1.19 o
   1  11   5        4.16        5.17      1.10 o
   2  11   5        2.73        3.40      1.21 o
   1  -9   6        4.46        4.09      1.00 o
   2  -9   6        1.09        2.86      0.92 o
  -2  -8   6        3.20        6.83      1.73 o
  -1  -8   6        0.01       -0.62      1.21 o
   0  -8   6       14.28       12.26      1.08 o
   1  -8   6        1.27        0.86      0.57 o
   2  -8   6        0.48        0.71      0.36 o
   3  -8   6        0.61        0.97      1.02 o
   4  -8   6        2.03        2.24      0.78 o
   5  -8   6        4.23        4.95      1.09 o
  -3  -7   6       24.54       25.60      1.61 o
  -2  -7   6        8.74        8.23      0.92 o
  -1  -7   6       13.90       10.71      1.07 o
   0  -7   6       24.21       16.45      0.90 o
   1  -7   6        1.49        1.73      0.72 o
   2  -7   6       24.55       22.56      1.88 o
   3  -7   6        1.00        1.91      0.90 o
   4  -7   6       10.78       11.99      0.83 o
   5  -7   6        2.20        2.18      0.60 o
   6  -7   6       13.66       14.40      1.85 o
   7  -7   6       12.79       13.32      1.79 o
  -4  -6   6        0.11       -0.64      0.77 o
  -3  -6   6        0.82        0.97      0.48 o
  -2  -6   6        3.84        3.00      0.57 o
  -1  -6   6       15.86       13.23      1.22 o
   0  -6   6        4.25        4.74      1.07 o
   1  -6   6       13.59       10.82      0.81 o
   2  -6   6       91.32       92.13      2.67 o
   3  -6   6       16.70       17.73      0.85 o
   4  -6   6        1.45        1.63      0.49 o
   5  -6   6        4.24        3.53      0.60 o
   6  -6   6        0.47       -0.54      0.71 o
   7  -6   6        5.45        5.90      0.96 o
  -5  -5   6        9.31       11.24      1.25 o
  -4  -5   6       24.33       30.40      1.43 o
  -3  -5   6        2.43        2.66      0.57 o
  -2  -5   6        0.17        0.08      0.45 o
  -1  -5   6      148.32      115.26      2.29 o
   0  -5   6      213.65      207.92      4.12 o
   1  -5   6        0.92        1.00      0.36 o
   2  -5   6      142.61      143.57      2.64 o
   3  -5   6     1204.35     1311.17     28.43 o
   4  -5   6      424.21      437.59      9.90 o
   5  -5   6       75.41       77.90      1.55 o
   6  -5   6       22.47       20.54      0.88 o
   7  -5   6        4.32        2.23      0.51 o
   8  -5   6        4.38        6.98      1.45 o
  -6  -4   6        2.85        2.03      0.91 o
  -5  -4   6        6.97        7.62      0.99 o
  -4  -4   6       41.14       40.26      1.31 o
  -3  -4   6        1.72        1.23      0.52 o
  -2  -4   6        0.34        0.25      0.40 o
  -1  -4   6        9.17        6.87      0.48 o
   0  -4   6        0.70       -0.13      0.27 o
   1  -4   6       59.28       63.41      2.14 o
   2  -4   6        3.97        5.14      0.44 o
   3  -4   6       21.65       21.85      0.74 o
   4  -4   6       78.86       76.25      1.43 o
   5  -4   6       40.55       42.74      1.06 o
   6  -4   6        6.16        7.54      0.57 o
   7  -4   6       92.35       89.49      1.81 o
   8  -4   6       11.97       12.53      0.81 o
   9  -4   6        8.81        7.40      1.79 o
  -6  -3   6        7.70       11.51      1.04 o
  -5  -3   6       18.33       17.79      0.96 o
  -4  -3   6       20.11       19.93      0.85 o
  -3  -3   6       19.17       18.77      1.33 o
  -2  -3   6        1.59        2.41      0.38 o
  -1  -3   6       81.39       93.85      2.41 o
   0  -3   6       87.87      102.34      1.58 o
   1  -3   6       15.82       15.33      0.41 o
   2  -3   6       23.08       23.61      0.63 o
   3  -3   6      501.54      505.27     12.81 o
   4  -3   6       86.44       87.15      2.35 o
   5  -3   6        9.51        9.71      0.51 o
   6  -3   6      144.06      131.63      1.94 o
   7  -3   6      384.39      364.19      5.02 o
   8  -3   6       88.52       96.66      2.02 o
   9  -3   6        4.69        1.68      0.87 o
  -7  -2   6       49.12       57.62      2.85 o
  -6  -2   6        0.16       -0.36      0.75 o
  -5  -2   6      126.26      143.46      2.94 o
  -4  -2   6      117.15      127.93      3.33 o
  -3  -2   6       10.24        9.96      0.98 o
  -2  -2   6       68.72       59.53      1.14 o
  -1  -2   6      118.03      114.17      2.28 o
   0  -2   6        8.77        8.42      0.46 o
   1  -2   6       15.30       16.33      0.70 o
   2  -2   6       21.41       16.39      0.61 o
   3  -2   6       15.73       13.60      0.42 o
   4  -2   6      133.15      134.46      2.74 o
   5  -2   6        1.17        1.17      0.24 o
   6  -2   6       16.36       22.83      0.61 o
   7  -2   6       46.53       47.00      0.97 o
   8  -2   6        0.39        1.00      0.48 o
   9  -2   6        0.38       -0.61      0.67 o
  10  -2   6       10.73       14.04      1.73 o
  -7  -1   6        0.41       -1.30      1.30 o
  -6  -1   6       57.17       54.77      1.88 o
  -5  -1   6       24.92       24.49      0.96 o
  -4  -1   6     1532.71     1653.98     22.59 o
  -3  -1   6       65.32       66.58      2.23 o
  -2  -1   6       40.14       40.19      0.94 o
  -1  -1   6       16.20       10.57      0.62 o
   0  -1   6      100.53      117.89      2.45 o
   1  -1   6       52.47       52.82      1.21 o
   2  -1   6       94.41      114.85      2.26 o
   3  -1   6      102.86      109.15      1.74 o
   4  -1   6        4.81        5.41      0.31 o
   5  -1   6      288.80      301.30      4.07 o
   6  -1   6       49.69       48.04      0.89 o
   7  -1   6        4.20        4.57      0.49 o
   8  -1   6        0.01        0.37      0.43 o
   9  -1   6       69.18       76.69      2.12 o
  10  -1   6        1.63        3.25      0.82 o
  -7   0   6       11.63       15.04      2.21 o
  -6   0   6       22.26       24.12      1.42 o
  -5   0   6      227.16      243.52      6.06 o
  -4   0   6      119.83      136.26      3.39 o
  -3   0   6        4.76        3.82      0.44 o
  -2   0   6      223.44      234.81      3.63 o
  -1   0   6       34.91       37.88      1.17 o
   0   0   6        4.39        5.78      0.31 o
   1   0   6       14.46        8.34      0.43 o
   2   0   6      104.44       85.29      1.31 o
   3   0   6        7.66        4.63      0.31 o
   4   0   6       64.16       67.93      1.49 o
   5   0   6       54.46       48.91      0.87 o
   6   0   6        0.03        0.38      0.28 o
   7   0   6       12.24       11.11      0.51 o
   8   0   6       54.87       50.16      1.14 o
   9   0   6        0.00        0.28      0.60 o
  10   0   6        9.58        9.68      1.07 o
  -7   1   6       34.50       37.52      2.90 o
  -6   1   6        2.00        2.51      0.86 o
  -5   1   6       45.66       43.83      1.42 o
  -4   1   6      101.24      108.08      2.31 o
  -3   1   6       60.12       67.52      2.36 o
  -2   1   6       39.52       34.29      0.81 o
  -1   1   6     1089.68     1202.61     15.68 o
   0   1   6      751.08      805.38     14.67 o
   1   1   6      577.57      561.76      7.93 o
   2   1   6      180.38      196.70      3.10 o
   3   1   6       56.67       66.26      1.19 o
   4   1   6      331.70      340.32      5.01 o
   5   1   6       51.74       54.27      0.96 o
   6   1   6        0.06       -0.10      0.34 o
   7   1   6       59.76       57.65      1.16 o
   8   1   6        0.00        0.39      0.45 o
   9   1   6       52.71       53.33      1.56 o
  10   1   6        1.10        1.16      0.73 o
  -7   2   6        2.36        2.28      1.63 o
  -6   2   6        1.23        3.19      0.98 o
  -5   2   6        0.75        1.91      0.85 o
  -4   2   6       38.70       37.26      1.37 o
  -3   2   6       25.26       29.59      1.05 o
  -2   2   6       19.89       22.36      0.58 o
  -1   2   6       84.27       84.04      1.40 o
   0   2   6       55.39       56.84      1.24 o
   1   2   6       44.06       39.22      0.93 o
   2   2   6      228.02      250.10      3.79 o
   3   2   6       23.06       29.78      0.90 o
   4   2   6       35.05       37.99      0.89 o
   5   2   6        0.26       -0.09      0.29 o
   6   2   6        0.22        0.49      0.37 o
   7   2   6       20.28       21.24      0.77 o
   8   2   6        5.49        5.12      0.62 o
   9   2   6        4.39        5.53      0.73 o
  10   2   6        6.35        6.78      1.02 o
  -7   3   6       10.44        7.62      1.29 o
  -6   3   6       11.21       11.96      1.33 o
  -5   3   6        0.04        0.36      1.23 o
  -4   3   6        0.41        0.52      0.93 o
  -3   3   6       23.18       16.69      0.71 o
  -2   3   6      157.51      158.71      3.69 o
  -1   3   6        3.86        5.66      0.37 o
   0   3   6      203.90      206.75      3.82 o
   1   3   6        4.17        3.11      0.38 o
   2   3   6       18.11       22.84      0.65 o
   3   3   6      859.70      903.22     11.66 o
   4   3   6      232.10      224.35      4.09 o
   5   3   6       34.00       29.93      0.84 o
   6   3   6       47.78       46.31      0.99 o
   7   3   6     1369.41     1403.82     18.32 o
   8   3   6       54.66       56.56      1.41 o
   9   3   6       20.38       19.75      1.06 o
  10   3   6        5.48        6.19      1.05 o
  -7   4   6       35.21       35.41      3.02 o
  -6   4   6        0.40       -0.05      1.16 o
  -5   4   6        0.03        0.49      0.62 o
  -4   4   6        4.18        3.35      0.66 o
  -3   4   6        2.00        2.05      0.54 o
  -2   4   6       42.38       39.95      1.15 o
  -1   4   6        0.01        0.21      0.35 o
   0   4   6        2.25        0.88      0.50 o
   1   4   6       91.16       77.30      1.59 o
   2   4   6       97.79      109.41      1.93 o
   3   4   6       17.50       12.78      0.57 o
   4   4   6        3.04        4.37      0.45 o
   5   4   6        3.00        2.32      0.34 o
   6   4   6        6.85        7.02      0.50 o
   7   4   6       35.51       37.51      1.25 o
   8   4   6        0.00       -0.56      0.58 o
   9   4   6        0.95        2.03      0.80 o
  10   4   6       10.23       10.36      1.14 o
  -6   5   6        0.09        0.58      1.66 o
  -5   5   6        6.75        6.95      0.65 o
  -4   5   6       42.07       43.52      1.15 o
  -3   5   6       48.78       52.96      1.22 o
  -2   5   6      104.15      102.01      1.77 o
  -1   5   6        7.08        5.96      0.54 o
   0   5   6       15.76       17.35      0.92 o
   1   5   6       22.98       29.18      1.01 o
   2   5   6       10.98       12.04      0.61 o
   3   5   6      173.11      170.92      4.00 o
   4   5   6      151.21      146.02      3.46 o
   5   5   6      166.42      173.10      2.78 o
   6   5   6      126.55      139.43      3.11 o
   7   5   6      244.50      253.21      3.85 o
   8   5   6       11.06       12.90      0.78 o
   9   5   6       12.97       11.03      1.12 o
  -6   6   6        5.52        2.44      1.66 o
  -5   6   6        0.02       -0.12      0.76 o
  -4   6   6       15.84       19.31      1.36 o
  -3   6   6       59.85       65.10      1.85 o
  -2   6   6        4.97        2.69      0.62 o
  -1   6   6       20.36       20.86      0.82 o
   0   6   6        1.30        0.61      0.51 o
   1   6   6        7.36        6.77      0.53 o
   2   6   6       11.03        7.27      0.61 o
   3   6   6       56.31       61.61      1.77 o
   4   6   6        5.85        5.16      0.78 o
   5   6   6       13.68       14.58      0.70 o
   6   6   6       42.74       44.42      1.29 o
   7   6   6       17.93       17.20      0.85 o
   8   6   6        0.94        0.87      0.80 o
   9   6   6        0.95        1.82      1.05 o
  -5   7   6       12.74       11.49      1.63 o
  -4   7   6       79.37       82.23      3.07 o
  -3   7   6        1.55        1.94      0.46 o
  -2   7   6       44.46       51.02      1.48 o
  -1   7   6      122.00      122.03      3.24 o
   0   7   6      729.48      789.50     13.01 o
   1   7   6       21.09       21.94      0.77 o
   2   7   6        1.82        1.92      0.49 o
   3   7   6       28.14       34.44      1.26 o
   4   7   6        8.02        7.68      0.70 o
   5   7   6        0.07        0.19      0.59 o
   6   7   6       29.78       32.82      1.83 o
   7   7   6       38.11       38.01      1.63 o
   8   7   6        1.02        0.56      0.96 o
  -4   8   6        0.03       -0.34      1.13 o
  -3   8   6        0.56        0.81      0.59 o
  -2   8   6        4.60        4.83      0.93 o
  -1   8   6       12.87       13.86      0.86 o
   0   8   6       75.31       72.35      1.68 o
   1   8   6        2.85        3.66      0.34 o
   2   8   6       72.69       79.21      1.81 o
   3   8   6        0.27        0.31      0.46 o
   4   8   6       26.96       27.04      1.49 o
   5   8   6        0.01       -0.13      0.66 o
   6   8   6        1.80        1.80      0.76 o
   7   8   6       17.03       16.78      1.47 o
  -3   9   6        0.04        0.94      1.17 o
  -2   9   6        3.91        3.93      0.76 o
  -1   9   6      107.16      102.30      4.46 o
   0   9   6        0.84        0.94      0.73 o
   1   9   6        0.27       -0.10      0.61 o
   2   9   6        0.86        0.70      0.47 o
   3   9   6      159.65      163.43      4.70 o
   4   9   6       25.18       24.84      1.72 o
   5   9   6        0.01        1.24      0.91 o
   6   9   6        8.00        8.94      1.20 o
  -2  10   6        1.20        3.34      1.33 o
  -1  10   6        6.84        3.94      0.99 o
   0  10   6        2.19        2.92      0.97 o
   1  10   6        3.20        4.55      0.91 o
   2  10   6        5.12        5.49      0.72 o
   3  10   6       12.24       12.20      0.98 o
   4  10   6        5.25        4.39      1.03 o
   5  10   6        1.41        0.36      0.99 o
   0  -8   7       19.07       23.26      1.86 o
   1  -8   7        0.58        0.90      0.88 o
   2  -8   7        0.48        0.65      1.04 o
   3  -8   7        0.69        0.66      1.09 o
   4  -8   7        0.83        1.03      0.84 o
  -2  -7   7        1.67        2.82      1.06 o
  -1  -7   7       15.93       18.58      1.12 o
   0  -7   7        4.84        6.09      0.78 o
   1  -7   7       34.79       42.23      1.44 o
   2  -7   7        0.01       -0.53      0.70 o
   3  -7   7       17.24       15.76      1.11 o
   4  -7   7        0.00       -0.18      0.80 o
   5  -7   7       17.58       19.82      1.12 o
   6  -7   7        1.76        1.82      0.98 o
  -3  -6   7       10.44       11.60      0.99 o
  -2  -6   7        0.01        0.83      0.45 o
  -1  -6   7        6.87        8.75      0.65 o
   0  -6   7        0.23        0.29      0.58 o
   1  -6   7       30.99       27.85      1.13 o
   2  -6   7        0.41       -0.46      0.59 o
   3  -6   7        2.86        2.76      0.67 o
   4  -6   7        1.08        0.80      0.61 o
   5  -6   7        6.08        5.58      0.80 o
   6  -6   7        0.01       -0.29      0.60 o
   7  -6   7        0.40        0.41      0.93 o
  -4  -5   7       10.70       14.09      0.98 o
  -3  -5   7       36.50       37.96      1.59 o
  -2  -5   7        0.91        0.63      0.43 o
  -1  -5   7       94.72       87.06      1.76 o
   0  -5   7      245.60      234.61      3.73 o
   1  -5   7        4.22        3.80      0.41 o
   2  -5   7        0.53        0.25      0.41 o
   3  -5   7        2.03        1.97      0.58 o
   4  -5   7       99.82       98.58      1.98 o
   5  -5   7        3.59        3.13      0.58 o
   6  -5   7      109.81      111.09      2.43 o
   7  -5   7        3.80        3.80      0.65 o
   8  -5   7       25.04       23.88      1.41 o
  -5  -4   7        4.45        3.12      0.90 o
  -4  -4   7        1.32        0.15      0.57 o
  -3  -4   7        6.56        6.93      0.61 o
  -2  -4   7       10.05        7.90      0.55 o
  -1  -4   7       30.40       25.77      0.85 o
   0  -4   7       17.65       13.75      0.55 o
   1  -4   7        8.93        4.37      0.26 o
   2  -4   7       70.44       74.96      1.46 o
   3  -4   7        0.94        1.94      0.39 o
   4  -4   7        4.00        2.54      0.49 o
   5  -4   7        1.47        1.61      0.54 o
   6  -4   7       10.58       11.40      0.66 o
   7  -4   7       35.44       36.21      1.14 o
   8  -4   7        3.15        3.21      0.65 o
   9  -4   7        9.26        5.41      1.69 o
  -5  -3   7        0.71        0.58      0.69 o
  -4  -3   7       47.55       51.03      2.66 o
  -3  -3   7       29.02       29.33      1.07 o
  -2  -3   7       20.34       14.77      0.65 o
  -1  -3   7       16.81       15.36      0.59 o
   0  -3   7       22.60       15.69      0.64 o
   1  -3   7        6.25        5.43      0.56 o
   2  -3   7      241.61      249.76      3.80 o
   3  -3   7     1895.83     1986.24     43.59 o
   4  -3   7       35.32       34.49      0.91 o
   5  -3   7      472.92      503.99      8.81 o
   6  -3   7        5.65        4.58      0.56 o
   7  -3   7       82.35       72.48      1.40 o
   8  -3   7        4.99        1.73      0.48 o
   9  -3   7        4.52        4.62      0.95 o
  -6  -2   7        1.54        1.29      0.98 o
  -5  -2   7       18.02       17.63      1.62 o
  -4  -2   7        1.70        2.46      0.63 o
  -3  -2   7       10.96       11.28      0.66 o
  -2  -2   7       14.83       14.56      0.60 o
  -1  -2   7       48.00       53.63      1.92 o
   0  -2   7       21.81       21.27      0.71 o
   1  -2   7        0.71        0.34      0.34 o
   2  -2   7      112.34      107.82      2.39 o
   3  -2   7      278.28      279.29      4.61 o
   4  -2   7        0.17        0.28      0.49 o
   5  -2   7      141.05      133.40      2.23 o
   6  -2   7      135.39      140.41      2.11 o
   7  -2   7        0.21        0.00      0.42 o
   8  -2   7        1.17        1.10      0.48 o
   9  -2   7       29.57       32.93      1.87 o
  -6  -1   7       63.25       62.17      3.20 o
  -5  -1   7       38.36       42.28      1.53 o
  -4  -1   7        7.92        6.46      0.77 o
  -3  -1   7      119.24      121.71      2.35 o
  -2  -1   7       51.54       52.20      1.13 o
  -1  -1   7      295.44      292.49      4.61 o
   0  -1   7       68.01       55.07      1.50 o
   1  -1   7       11.47       14.46      0.70 o
   2  -1   7       13.08       12.65      0.83 o
   3  -1   7        1.83        1.24      0.32 o
   4  -1   7       37.53       40.43      1.08 o
   5  -1   7       46.82       49.58      0.96 o
   6  -1   7      240.94      212.18      3.28 o
   7  -1   7      100.41       80.50      2.30 o
   8  -1   7       53.91       54.01      1.68 o
   9  -1   7        6.03        4.42      0.88 o
  10  -1   7       22.41       26.42      1.62 o
  -6   0   7       27.67       26.15      1.92 o
  -5   0   7        0.08        1.18      0.91 o
  -4   0   7      123.63      133.77      2.96 o
  -3   0   7      110.46      118.67      2.68 o
  -2   0   7        0.81        1.11      0.39 o
  -1   0   7       20.10       23.99      0.77 o
   0   0   7      120.58      109.58      1.79 o
   1   0   7        0.44        0.44      0.33 o
   2   0   7      139.46      128.56      2.06 o
   3   0   7        3.12        1.90      0.29 o
   4   0   7        6.36        5.44      0.37 o
   5   0   7       20.65       21.25      0.67 o
   6   0   7       15.37       14.36      0.66 o
   7   0   7       45.26       41.10      1.03 o
   8   0   7       86.85       81.47      2.02 o
   9   0   7        1.14        0.47      0.80 o
  10   0   7        0.66        1.51      1.17 o
  -6   1   7        0.63        0.66      1.11 o
  -5   1   7      165.04      175.45      3.98 o
  -4   1   7      468.67      517.37     12.16 o
  -3   1   7        1.14        0.80      0.45 o
  -2   1   7      104.64      101.08      2.03 o
  -1   1   7       67.13       67.51      1.28 o
   0   1   7      414.90      428.16      5.71 o
   1   1   7        8.81        5.51      0.42 o
   2   1   7       38.18       32.97      0.83 o
   3   1   7      159.78      152.53      2.37 o
   4   1   7       12.71       14.11      0.53 o
   5   1   7      258.98      257.93      3.42 o
   6   1   7       38.46       39.62      0.82 o
   7   1   7        6.16        5.09      0.53 o
   8   1   7       89.01       89.12      2.03 o
   9   1   7       14.39       17.83      0.93 o
  10   1   7        1.85        1.21      0.95 o
  -6   2   7       17.30       16.89      1.67 o
  -5   2   7       98.46      100.26      2.79 o
  -4   2   7      151.31      158.65      5.94 o
  -3   2   7       27.73       27.29      1.01 o
  -2   2   7       43.21       43.51      1.33 o
  -1   2   7        2.39        2.85      0.45 o
   0   2   7      161.98      177.61      2.89 o
   1   2   7       96.22       90.13      1.75 o
   2   2   7        0.18        0.14      0.35 o
   3   2   7        0.60        2.02      0.42 o
   4   2   7       34.53       41.32      0.90 o
   5   2   7        3.06        4.07      0.38 o
   6   2   7       16.84       12.40      0.57 o
   7   2   7       18.22       17.12      0.82 o
   8   2   7        0.69        1.09      0.60 o
   9   2   7       15.79       16.07      1.29 o
  10   2   7        0.04        0.49      0.84 o
  -6   3   7        1.59        0.89      1.65 o
  -5   3   7        0.52       -0.14      0.76 o
  -4   3   7       16.58       15.30      1.00 o
  -3   3   7       41.16       44.49      1.21 o
  -2   3   7       20.09       16.95      0.72 o
  -1   3   7      252.54      262.58      4.24 o
   0   3   7        1.59        2.40      0.59 o
   1   3   7      166.67      163.02      2.70 o
   2   3   7       95.98       77.84      1.83 o
   3   3   7      312.28      363.58      6.13 o
   4   3   7      431.72      487.40      6.53 o
   5   3   7        0.14        0.16      0.31 o
   6   3   7        0.89        0.64      0.40 o
   7   3   7      266.03      277.37      4.36 o
   8   3   7        1.43        1.14      0.59 o
   9   3   7       20.94       21.56      1.07 o
  10   3   7       23.56       29.21      1.60 o
  -6   4   7        9.33        7.10      1.69 o
  -5   4   7       32.69       33.15      1.69 o
  -4   4   7        0.13        0.38      0.72 o
  -3   4   7        5.61        5.13      0.68 o
  -2   4   7        7.81        5.67      0.60 o
  -1   4   7       34.46       32.00      0.98 o
   0   4   7       15.36       14.06      0.72 o
   1   4   7        5.09        3.79      0.42 o
   2   4   7        5.69        1.75      0.38 o
   3   4   7       20.96       23.62      0.77 o
   4   4   7       37.71       42.26      1.06 o
   5   4   7        3.02        1.26      0.39 o
   6   4   7        4.35        3.25      0.55 o
   7   4   7       11.76       12.45      0.74 o
   8   4   7        1.84        2.56      0.62 o
   9   4   7        0.07       -0.64      0.66 o
  -6   5   7        0.58        0.57      2.04 o
  -5   5   7        0.06       -0.41      0.84 o
  -4   5   7       13.77       13.94      0.91 o
  -3   5   7        1.97        2.29      0.55 o
  -2   5   7       57.33       58.52      1.53 o
  -1   5   7       27.41       27.63      0.82 o
   0   5   7       21.22       21.50      1.04 o
   1   5   7       10.91       11.01      0.82 o
   2   5   7       93.62       98.41      2.01 o
   3   5   7       56.76       55.12      1.72 o
   4   5   7        0.24        0.08      0.38 o
   5   5   7        8.89        8.95      0.65 o
   6   5   7      228.33      241.67      6.11 o
   7   5   7      634.39      692.43      9.81 o
   8   5   7        0.29       -0.41      0.53 o
   9   5   7        9.18       11.03      1.09 o
  -5   6   7        0.84        1.50      1.54 o
  -4   6   7        5.96        3.50      1.11 o
  -3   6   7        0.93        2.44      0.94 o
  -2   6   7        0.14        0.23      0.65 o
  -1   6   7        0.10       -0.25      0.50 o
   0   6   7       22.05       21.42      1.24 o
   1   6   7       51.39       56.02      1.65 o
   2   6   7       17.90       15.95      0.76 o
   3   6   7        2.30        1.58      0.52 o
   4   6   7        4.47        4.15      0.56 o
   5   6   7        0.14        0.54      0.69 o
   6   6   7        2.11        2.21      0.50 o
   7   6   7       66.05       70.81      1.82 o
   8   6   7        0.18       -0.61      0.72 o
   9   6   7        0.01       -0.12      1.10 o
  -5   7   7        1.25        1.18      1.61 o
  -4   7   7       65.99       71.53      3.07 o
  -3   7   7        1.14        1.46      0.87 o
  -2   7   7       10.33        9.10      0.68 o
  -1   7   7       30.10       31.06      1.08 o
   0   7   7       66.28       64.74      1.65 o
   1   7   7        5.00        3.76      0.47 o
   2   7   7        0.70        0.33      0.44 o
   3   7   7       70.13       75.56      1.75 o
   4   7   7       24.50       20.00      0.93 o
   5   7   7        0.66        2.35      0.66 o
   6   7   7       48.31       45.00      1.33 o
   7   7   7        2.03        2.55      0.86 o
   8   7   7        1.53        1.40      0.77 o
  -4   8   7       35.46       37.64      2.63 o
  -3   8   7        0.50        0.20      0.90 o
  -2   8   7        3.85        3.05      0.75 o
  -1   8   7        5.18        6.06      0.72 o
   0   8   7       59.74       56.28      1.98 o
   1   8   7        1.44        0.61      0.58 o
   2   8   7       10.71       10.73      0.85 o
   3   8   7        0.49        1.20      0.58 o
   4   8   7       20.30       19.12      1.00 o
   5   8   7        8.95        5.60      0.80 o
   6   8   7        5.35        3.84      0.92 o
   7   8   7        0.14        0.54      1.51 o
  -3   9   7        2.18        1.95      1.70 o
  -2   9   7        0.02        1.05      1.20 o
  -1   9   7      107.78       95.21      2.63 o
   0   9   7      150.86      155.02      3.65 o
   1   9   7        0.01       -0.21      0.62 o
   2   9   7       12.80       15.92      0.81 o
   3   9   7        1.23        1.53      0.82 o
   4   9   7       20.37       19.51      1.15 o
   5   9   7        9.24       11.11      1.06 o
   6   9   7        3.37        2.58      1.08 o
  -1  10   7       40.97       41.18      3.02 o
   0  10   7       42.66       40.42      1.81 o
   1  10   7       30.84       29.61      1.67 o
   2  10   7        1.33        2.06      0.56 o
   3  10   7        0.75        1.12      1.07 o
   4  10   7       11.76       10.34      1.15 o
  -1  -7   8        1.63        3.57      0.90 o
   0  -7   8        0.15        0.60      0.62 o
   1  -7   8        0.28        0.78      0.91 o
   2  -7   8        2.64        5.27      0.98 o
   3  -7   8        6.74        6.45      1.13 o
   4  -7   8        0.51        0.40      0.94 o
   5  -7   8        2.60        3.55      1.00 o
  -2  -6   8        0.24       -0.15      0.70 o
  -1  -6   8        1.05        2.36      0.49 o
   0  -6   8       12.06       11.82      0.99 o
   1  -6   8        6.78        5.83      0.52 o
   2  -6   8        5.29        3.78      0.67 o
   3  -6   8       34.06       33.16      1.29 o
   4  -6   8        2.27        2.88      1.03 o
   5  -6   8        0.02       -0.73      0.73 o
   6  -6   8        0.36        0.75      1.00 o
  -3  -5   8       19.14       20.60      1.17 o
  -2  -5   8        0.10        0.34      0.49 o
  -1  -5   8        0.55        0.84      0.46 o
   0  -5   8        1.68        0.10      0.42 o
   1  -5   8        0.43        1.10      0.42 o
   2  -5   8        0.00        0.24      0.37 o
   3  -5   8       14.03       17.15      0.94 o
   4  -5   8        9.98       12.18      0.75 o
   5  -5   8       25.01       26.80      1.04 o
   6  -5   8        0.07        0.02      0.69 o
   7  -5   8        8.05        7.72      0.87 o
  -4  -4   8        5.47        7.15      0.83 o
  -3  -4   8       18.32       18.32      1.07 o
  -2  -4   8        0.05        0.13      0.47 o
  -1  -4   8       24.00       26.19      0.85 o
   0  -4   8       52.21       43.51      1.21 o
   1  -4   8       41.52       35.80      1.03 o
   2  -4   8      133.55      134.78      2.65 o
   3  -4   8        9.16        9.36      0.54 o
   4  -4   8        2.38        1.79      0.49 o
   5  -4   8        1.22        0.83      0.49 o
   6  -4   8        5.48        5.92      0.66 o
   7  -4   8        9.64        8.76      0.80 o
   8  -4   8        0.42       -0.20      0.62 o
  -5  -3   8        1.32        0.58      1.13 o
  -4  -3   8        7.08        8.40      0.84 o
  -3  -3   8        0.68        1.05      0.60 o
  -2  -3   8        3.18        2.09      0.58 o
  -1  -3   8      116.86      102.23      2.27 o
   0  -3   8       14.38       14.27      0.75 o
   1  -3   8        1.42        1.14      0.37 o
   2  -3   8        3.25        2.25      0.56 o
   3  -3   8      624.90      653.43     12.39 o
   4  -3   8      194.57      203.86      4.81 o
   5  -3   8        5.79        7.43      0.64 o
   6  -3   8        1.64        2.37      0.57 o
   7  -3   8       57.68       59.18      1.61 o
   8  -3   8        0.05       -0.45      0.69 o
   9  -3   8        0.96        0.89      0.96 o
  -5  -2   8        1.31        1.10      0.95 o
  -4  -2   8        9.68       10.24      0.91 o
  -3  -2   8        0.53       -0.40      0.57 o
  -2  -2   8      104.82       97.80      2.90 o
  -1  -2   8       15.65       10.44      0.72 o
   0  -2   8        9.00        8.92      0.76 o
   1  -2   8       14.85       14.33      1.09 o
   2  -2   8      105.71      117.69      3.64 o
   3  -2   8       51.29       55.90      1.28 o
   4  -2   8      284.56      281.75      3.82 o
   5  -2   8        2.36        2.01      0.61 o
   6  -2   8       58.51       55.29      1.32 o
   7  -2   8        3.78        3.36      0.57 o
   8  -2   8       10.68       11.60      0.75 o
   9  -2   8        0.15       -0.13      1.03 o
  -5  -1   8        3.12        2.99      0.95 o
  -4  -1   8        2.12        1.41      0.68 o
  -3  -1   8        5.36        5.67      0.64 o
  -2  -1   8       15.87       16.77      0.76 o
  -1  -1   8        7.54        5.25      0.78 o
   0  -1   8       22.42       26.05      0.96 o
   1  -1   8        5.96        3.84      0.62 o
   2  -1   8      293.30      304.95      7.29 o
   3  -1   8      618.70      628.65     13.73 o
   4  -1   8      266.33      276.94      4.55 o
   5  -1   8        5.22        6.13      0.39 o
   6  -1   8       91.97       78.04      1.37 o
   7  -1   8      214.47      191.76      2.89 o
   8  -1   8       17.35       19.30      0.89 o
   9  -1   8        1.72        1.71      0.88 o
  -6   0   8        5.81        6.79      1.57 o
  -5   0   8       18.50       16.98      1.38 o
  -4   0   8        0.00        0.31      0.68 o
  -3   0   8       22.72       23.14      0.97 o
  -2   0   8        1.36        1.77      0.40 o
  -1   0   8       73.04       73.37      1.58 o
   0   0   8        5.51        5.00      0.63 o
   1   0   8       16.17       15.38      0.71 o
   2   0   8      183.73      168.25      2.85 o
   3   0   8       24.74       24.00      0.65 o
   4   0   8       41.30       43.49      0.89 o
   5   0   8       37.31       33.66      0.83 o
   6   0   8        0.12        0.14      0.38 o
   7   0   8      144.23      136.06      2.37 o
   8   0   8        2.56        2.45      0.58 o
   9   0   8        3.00        3.57      0.77 o
  -6   1   8        5.07        4.95      1.51 o
  -5   1   8        2.71        1.75      0.92 o
  -4   1   8      245.44      270.01      6.13 o
  -3   1   8        1.14        1.51      0.66 o
  -2   1   8        0.49        0.42      0.43 o
  -1   1   8       59.39       62.50      1.50 o
   0   1   8        7.56        6.49      0.41 o
   1   1   8      162.40      169.43      2.58 o
   2   1   8      140.00      146.16      2.39 o
   3   1   8        8.43        6.88      0.43 o
   4   1   8        0.00       -0.18      0.28 o
   5   1   8       84.41       88.76      1.87 o
   6   1   8       95.27       81.01      1.75 o
   7   1   8       14.10       13.88      0.68 o
   8   1   8       13.89       10.56      0.66 o
   9   1   8        1.85        1.53      0.67 o
  10   1   8       34.49       46.59      1.93 o
  -6   2   8        6.38        6.45      1.22 o
  -5   2   8       75.08       72.00      2.46 o
  -4   2   8      293.41      312.76      7.14 o
  -3   2   8       54.15       53.89      1.48 o
  -2   2   8       74.09       75.87      1.61 o
  -1   2   8        9.92       10.23      0.53 o
   0   2   8       77.45       86.32      1.55 o
   1   2   8       25.94       24.71      0.75 o
   2   2   8        2.43        3.63      0.54 o
   3   2   8       59.68       61.18      1.40 o
   4   2   8        0.01        0.47      0.41 o
   5   2   8       41.19       46.19      1.16 o
   6   2   8       18.07       15.86      0.72 o
   7   2   8       13.30       13.11      0.74 o
   8   2   8        7.01        6.76      0.76 o
   9   2   8       36.58       33.25      1.51 o
  10   2   8       18.02       14.91      1.17 o
  -5   3   8       33.03       28.45      2.08 o
  -4   3   8       24.22       23.60      1.26 o
  -3   3   8       14.45       12.01      1.09 o
  -2   3   8        2.18        2.23      0.54 o
  -1   3   8      152.69      164.93      2.74 o
   0   3   8        1.97        4.16      0.95 o
   1   3   8        5.34        4.26      0.52 o
   2   3   8        9.29       10.42      0.59 o
   3   3   8       35.62       35.85      1.05 o
   4   3   8       41.14       42.27      1.34 o
   5   3   8      259.35      255.24      3.88 o
   6   3   8        2.13        1.75      0.49 o
   7   3   8       20.10       19.52      0.87 o
   8   3   8        4.00        4.04      0.69 o
   9   3   8       19.33       20.28      1.20 o
  -5   4   8       42.11       42.09      2.34 o
  -4   4   8        2.14        2.99      1.09 o
  -3   4   8        5.80        4.87      0.74 o
  -2   4   8        0.15       -0.05      0.56 o
  -1   4   8      144.21      146.92      2.46 o
   0   4   8       90.40       98.28      2.31 o
   1   4   8      150.96      150.77      2.79 o
   2   4   8        1.35        2.55      0.76 o
   3   4   8      117.82      115.43      2.52 o
   4   4   8       45.55       49.95      1.26 o
   5   4   8        3.69        5.00      0.84 o
   6   4   8       25.79       27.04      1.03 o
   7   4   8       46.76       45.12      1.33 o
   8   4   8        7.17        5.61      0.96 o
   9   4   8       25.84       25.72      1.33 o
  -5   5   8        0.37       -0.89      1.79 o
  -4   5   8       20.52       18.97      1.17 o
  -3   5   8       13.91       10.72      0.73 o
  -2   5   8        5.21        4.39      0.60 o
  -1   5   8        1.18        1.20      0.46 o
   0   5   8        7.75        8.96      0.75 o
   1   5   8        3.07        3.46      0.45 o
   2   5   8        0.01       -0.21      0.34 o
   3   5   8      263.43      274.39      5.58 o
   4   5   8       26.51       24.56      0.91 o
   5   5   8        2.32        0.77      0.54 o
   6   5   8       22.28       23.32      1.07 o
   7   5   8      269.07      287.89      6.02 o
   8   5   8       20.54       20.05      0.99 o
   9   5   8        1.99        2.00      0.95 o
  -4   6   8        1.84        1.22      1.08 o
  -3   6   8        1.98        2.81      0.92 o
  -2   6   8       22.40       25.28      2.77 o
  -1   6   8        7.10        7.71      0.66 o
   0   6   8        2.11        1.93      0.90 o
   1   6   8        3.52        2.25      0.84 o
   2   6   8        8.80       12.57      0.75 o
   3   6   8        8.49       11.55      0.70 o
   4   6   8       29.38       29.56      1.12 o
   5   6   8        0.49       -0.32      0.64 o
   6   6   8       10.98       11.48      0.71 o
   7   6   8       58.44       57.20      1.83 o
   8   6   8       13.73       14.17      1.11 o
  -4   7   8        2.54        2.06      1.28 o
  -3   7   8        2.32        0.56      0.98 o
  -2   7   8        2.22        2.93      0.47 o
  -1   7   8        0.58        0.51      0.57 o
   0   7   8        1.44        1.18      0.62 o
   1   7   8        0.76        0.92      0.52 o
   2   7   8       20.86       22.40      1.25 o
   3   7   8        0.12       -0.16      0.53 o
   4   7   8        9.45       10.76      1.27 o
   5   7   8        0.03       -0.23      0.70 o
   6   7   8      129.48      140.66      2.90 o
   7   7   8       39.53       43.66      1.76 o
   8   7   8        2.39        3.65      0.82 o
  -3   8   8       16.73       15.19      2.07 o
  -2   8   8        1.02        0.88      0.70 o
  -1   8   8        8.66        7.38      1.07 o
   0   8   8        6.13        5.13      0.89 o
   1   8   8        0.95        0.97      0.62 o
   2   8   8        9.47        8.01      0.71 o
   3   8   8        8.29        9.23      0.87 o
   4   8   8        1.49        1.04      0.78 o
   5   8   8        4.03        3.81      0.87 o
   6   8   8       43.23       48.07      1.79 o
   7   8   8        7.66        5.92      1.26 o
  -2   9   8        9.42        6.59      2.26 o
  -1   9   8        6.58        4.36      1.35 o
   0   9   8       49.21       43.60      1.59 o
   1   9   8       16.89       17.32      1.11 o
   2   9   8        4.77        5.08      0.88 o
   3   9   8       11.42        9.09      0.95 o
   4   9   8        1.20        2.98      0.87 o
   5   9   8        0.01        0.01      0.90 o
   6   9   8        1.04        1.48      1.90 o
   1  10   8       12.08        9.50      1.43 o
   2  10   8       10.48       10.91      1.67 o
   3  10   8        2.96        1.80      1.30 o
  -1  -6   9        9.01        9.48      3.11 o
   0  -6   9       11.50       12.58      0.86 o
   1  -6   9        2.21        1.41      1.14 o
   2  -6   9        6.60        8.47      0.87 o
   3  -6   9       11.07       14.00      1.40 o
   4  -6   9       22.93       26.07      1.43 o
   5  -6   9        0.77       -0.36      1.08 o
  -2  -5   9        4.61        5.29      0.84 o
  -1  -5   9        0.43        1.30      0.66 o
   0  -5   9        3.44        1.66      0.74 o
   1  -5   9       30.37       28.12      1.38 o
   2  -5   9        9.97       10.74      0.96 o
   3  -5   9       20.35       17.29      0.98 o
   4  -5   9        0.35        0.27      0.52 o
   5  -5   9       10.81        9.63      0.86 o
   6  -5   9       20.12       21.44      1.14 o
   7  -5   9        9.26        8.65      1.01 o
  -3  -4   9        0.46        0.38      1.03 o
  -2  -4   9        2.68        4.79      0.72 o
  -1  -4   9       34.11       31.92      1.62 o
   0  -4   9        3.25        2.64      0.68 o
   1  -4   9        9.27        9.10      0.67 o
   2  -4   9       16.93       14.52      0.98 o
   3  -4   9       19.39       19.01      0.98 o
   4  -4   9        0.79        0.66      0.72 o
   5  -4   9       11.48       11.44      0.83 o
   6  -4   9       11.12        8.92      0.88 o
   7  -4   9        3.30        4.40      0.91 o
  -4  -3   9        0.90        0.66      1.02 o
  -3  -3   9        0.53        0.28      0.75 o
  -2  -3   9        8.20        6.80      1.03 o
  -1  -3   9        4.85        1.95      0.61 o
   0  -3   9      156.43      143.53      2.97 o
   1  -3   9       12.69       10.82      0.71 o
   2  -3   9        3.85        4.33      0.82 o
   3  -3   9        0.83        0.84      0.49 o
   4  -3   9       19.43       17.88      0.94 o
   5  -3   9       49.00       48.20      1.48 o
   6  -3   9       56.29       55.20      1.59 o
   7  -3   9       43.25       40.69      1.53 o
   8  -3   9        0.10        0.52      0.67 o
  -4  -2   9        3.57        4.99      1.24 o
  -3  -2   9       41.42       40.95      1.53 o
  -2  -2   9        0.51        0.51      0.55 o
  -1  -2   9      112.66       98.22      4.56 o
   0  -2   9      160.87      143.82      4.24 o
   1  -2   9        0.66        1.03      0.51 o
   2  -2   9       96.76       95.69      2.33 o
   3  -2   9      157.95      160.05      2.83 o
   4  -2   9       22.64       20.39      0.67 o
   5  -2   9       30.11       30.79      1.10 o
   6  -2   9       28.78       29.04      1.13 o
   7  -2   9        2.83        2.09      0.71 o
   8  -2   9        0.48        0.22      0.69 o
   9  -2   9        0.15       -0.17      1.28 o
  -4  -1   9        7.00        5.96      1.06 o
  -3  -1   9        0.44        0.58      0.82 o
  -2  -1   9        2.66        1.78      0.64 o
  -1  -1   9        0.65        0.52      0.57 o
   0  -1   9        4.25        2.78      0.57 o
   1  -1   9       11.83       10.46      1.80 o
   2  -1   9        2.16        1.75      0.74 o
   3  -1   9      730.81      766.41     11.99 o
   4  -1   9      134.82      139.51      2.21 o
   5  -1   9      108.93      114.78      1.88 o
   6  -1   9       69.52       71.40      1.32 o
   7  -1   9       31.61       31.28      0.93 o
   8  -1   9        0.17        0.54      0.66 o
   9  -1   9        4.42        5.56      1.24 o
  -5   0   9        1.12        0.86      1.13 o
  -4   0   9       15.43       17.72      1.34 o
  -3   0   9       45.73       45.92      1.73 o
  -2   0   9       13.18       14.49      0.77 o
  -1   0   9       21.39       20.34      0.99 o
   0   0   9        0.09       -0.16      0.48 o
   1   0   9        0.14       -0.82      0.82 o
   2   0   9       14.99       15.91      0.75 o
   3   0   9     1119.19     1222.35     20.10 o
   4   0   9      137.65      138.84      2.29 o
   5   0   9      214.91      214.82      2.99 o
   6   0   9       17.74       15.23      0.75 o
   7   0   9       91.05       81.47      1.59 o
   8   0   9       21.27       23.47      0.89 o
   9   0   9        0.01       -0.06      0.68 o
  -5   1   9       16.15       17.57      1.63 o
  -4   1   9       11.01       10.63      1.06 o
  -3   1   9       11.48        9.64      0.89 o
  -2   1   9       16.29       18.09      0.78 o
  -1   1   9       19.27       19.33      0.80 o
   0   1   9        1.30        1.19      0.36 o
   1   1   9       71.72       76.33      1.89 o
   2   1   9       18.30       17.48      0.58 o
   3   1   9       25.92       23.59      0.69 o
   4   1   9       11.13       11.95      0.52 o
   5   1   9        2.39        2.64      0.45 o
   6   1   9      143.49      141.13      3.81 o
   7   1   9       31.10       27.56      0.93 o
   8   1   9       11.44       11.46      0.90 o
   9   1   9       22.92       23.16      2.03 o
  -5   2   9        3.53        4.17      1.20 o
  -4   2   9      111.39      117.57      3.46 o
  -3   2   9       39.04       39.28      1.37 o
  -2   2   9        6.23        7.08      0.53 o
  -1   2   9        7.56        7.05      0.57 o
   0   2   9       10.76        9.99      0.63 o
   1   2   9       10.94       12.05      0.61 o
   2   2   9      172.30      171.55      3.01 o
   3   2   9       36.48       35.71      1.06 o
   4   2   9       10.60       10.50      0.57 o
   5   2   9      101.35      107.09      1.84 o
   6   2   9       62.81       57.24      1.36 o
   7   2   9      191.43      182.82      4.76 o
   8   2   9       42.34       34.84      1.39 o
   9   2   9        0.24       -0.21      0.76 o
  -5   3   9        5.73        3.12      1.34 o
  -4   3   9       16.79       14.80      1.24 o
  -3   3   9        3.12        4.19      0.97 o
  -2   3   9        1.31        1.89      0.64 o
  -1   3   9        4.02        3.66      0.52 o
   0   3   9      107.56      115.06      2.61 o
   1   3   9       52.45       56.41      1.31 o
   2   3   9        0.83        2.57      0.62 o
   3   3   9        1.24        1.57      0.64 o
   4   3   9        0.01        0.16      0.44 o
   5   3   9        8.38       11.12      0.69 o
   6   3   9        0.31        0.13      0.34 o
   7   3   9        1.79        2.01      0.70 o
   8   3   9        7.75        5.00      0.76 o
   9   3   9        6.58        9.53      1.81 o
  -4   4   9      214.07      233.11     12.30 o
  -3   4   9        5.79        4.82      0.89 o
  -2   4   9       11.26        8.31      0.80 o
  -1   4   9       33.56       35.47      1.08 o
   0   4   9      167.37      185.87      3.30 o
   1   4   9       37.71       39.67      1.20 o
   2   4   9        5.50        6.51      0.63 o
   3   4   9       48.29       48.54      1.22 o
   4   4   9        0.48       -0.09      0.50 o
   5   4   9        7.18        6.57      0.75 o
   6   4   9        8.03        6.43      0.47 o
   7   4   9        3.93        1.53      0.63 o
   8   4   9       13.75       11.97      0.92 o
   9   4   9        3.12        4.06      0.98 o
  -4   5   9        0.66        1.40      1.55 o
  -3   5   9        1.39        1.20      0.70 o
  -2   5   9        7.45        8.19      1.32 o
  -1   5   9        0.25        0.07      0.38 o
   0   5   9        0.58        1.67      0.65 o
   1   5   9        0.23       -0.26      0.54 o
   2   5   9        8.31        9.92      0.75 o
   3   5   9       59.99       59.40      1.27 o
   4   5   9        0.00        0.61      0.69 o
   5   5   9        0.07       -0.07      0.60 o
   6   5   9       25.36       23.02      1.45 o
   7   5   9       32.88       30.53      1.60 o
   8   5   9        0.03       -0.06      0.74 o
  -3   6   9        0.25       -1.09      1.09 o
  -2   6   9        0.47        0.97      1.00 o
  -1   6   9       52.63       52.88      1.39 o
   0   6   9        0.08       -0.75      1.05 o
   1   6   9       28.97       31.68      1.55 o
   2   6   9       22.53       22.39      0.99 o
   3   6   9       32.19       30.70      1.13 o
   4   6   9       20.62       22.59      1.15 o
   5   6   9        0.25        0.47      0.76 o
   6   6   9       32.24       31.21      1.13 o
   7   6   9       47.71       49.16      1.69 o
   8   6   9        1.26        0.60      0.94 o
  -3   7   9        6.19        5.55      1.77 o
  -2   7   9        3.21        3.37      1.17 o
  -1   7   9        0.10       -0.12      0.77 o
   0   7   9        2.48        1.53      0.69 o
   1   7   9        0.93        0.75      0.82 o
   2   7   9        9.75        9.38      0.84 o
   3   7   9       11.14       10.35      0.88 o
   4   7   9        0.43        0.34      0.82 o
   5   7   9        2.60        2.66      0.74 o
   6   7   9       23.17       20.61      1.07 o
   7   7   9      126.04      128.88      3.91 o
  -2   8   9        0.69        2.29      1.48 o
  -1   8   9        0.75        2.33      1.10 o
   0   8   9        0.72        0.70      0.77 o
   1   8   9        0.97        1.38      1.01 o
   2   8   9       14.70       16.47      1.08 o
   3   8   9        7.42        7.61      1.10 o
   4   8   9        1.58        2.90      0.81 o
   5   8   9        0.94        0.74      1.01 o
   6   8   9       17.92       15.90      1.26 o
   0   9   9        1.97        0.57      1.41 o
   1   9   9        0.11        0.33      0.86 o
   2   9   9        0.20        0.09      0.73 o
   3   9   9        2.98        0.96      0.91 o
   4   9   9        0.11       -0.43      0.85 o
   5   9   9        9.42        8.94      1.18 o
   0  -5  10        0.81        2.28      1.29 o
   1  -5  10        0.02        0.56      0.86 o
   2  -5  10        1.64        3.05      0.89 o
   3  -5  10        0.04        1.20      0.97 o
   4  -5  10        4.51        6.36      1.18 o
   5  -5  10        1.74        2.75      0.88 o
  -2  -4  10        7.22        5.05      0.99 o
  -1  -4  10        0.01       -0.31      0.75 o
   0  -4  10       15.19       16.19      1.12 o
   1  -4  10        8.76        9.35      1.07 o
   2  -4  10        0.52        2.02      0.82 o
   3  -4  10       14.58       14.64      1.12 o
   4  -4  10        0.50        0.62      0.91 o
   5  -4  10       27.92       27.00      1.35 o
   6  -4  10        9.87       11.65      1.10 o
   7  -4  10       25.80       28.39      1.81 o
  -2  -3  10        1.08        0.90      0.75 o
  -1  -3  10        0.68        0.84      0.75 o
   0  -3  10        2.35        3.82      0.74 o
   1  -3  10       21.61       23.72      1.35 o
   2  -3  10        6.49        5.08      1.46 o
   3  -3  10       12.26       13.17      0.89 o
   4  -3  10        7.04        7.62      0.65 o
   5  -3  10       19.79       21.21      1.22 o
   6  -3  10        0.31        0.12      0.77 o
   7  -3  10        1.84        1.35      0.81 o
  -3  -2  10       29.54       30.86      2.05 o
  -2  -2  10        2.91        2.04      0.66 o
  -1  -2  10       15.29       14.95      0.95 o
   0  -2  10        3.19        1.90      0.65 o
   1  -2  10       10.50        9.05      1.14 o
   2  -2  10       20.46       19.07      1.26 o
   3  -2  10        1.44        1.81      0.55 o
   4  -2  10        0.00        0.00      0.42 o
   5  -2  10        2.29        1.99      0.73 o
   6  -2  10       16.27       15.05      1.03 o
   7  -2  10        2.61        1.94      0.74 o
   8  -2  10        0.21        1.29      0.90 o
  -3  -1  10        2.82        1.27      0.87 o
  -2  -1  10        7.81        6.55      0.84 o
  -1  -1  10       51.43       47.43      1.59 o
   0  -1  10        0.02        0.23      0.62 o
   1  -1  10       12.43       10.47      0.96 o
   2  -1  10        5.72        6.06      0.89 o
   3  -1  10      119.57      122.34      3.82 o
   4  -1  10        3.60        1.93      0.74 o
   5  -1  10        0.18        0.02      0.31 o
   6  -1  10       36.69       39.36      1.01 o
   7  -1  10        4.27        4.34      0.51 o
   8  -1  10        3.57        1.69      0.77 o
  -4   0  10        2.16        2.67      1.58 o
  -3   0  10       15.43       13.47      1.43 o
  -2   0  10       53.65       51.14      1.66 o
  -1   0  10      103.52       99.16      2.50 o
   0   0  10       73.79       75.86      3.16 o
   1   0  10        0.93        0.78      0.93 o
   2   0  10      230.07      233.17      4.07 o
   3   0  10      324.22      339.60      6.24 o
   4   0  10       82.16       85.30      1.91 o
   5   0  10       30.92       29.55      0.88 o
   6   0  10        0.93        1.05      0.38 o
   7   0  10        0.83        0.45      0.39 o
   8   0  10        0.29        1.23      0.52 o
   9   0  10        1.68        0.43      1.06 o
  -4   1  10        5.44        2.95      1.38 o
  -3   1  10        1.54        2.67      1.07 o
  -2   1  10        4.99        5.54      0.77 o
  -1   1  10        2.77        3.27      0.61 o
   0   1  10        0.21        0.28      0.45 o
   1   1  10       41.48       42.41      1.34 o
   2   1  10       55.20       56.57      1.37 o
   3   1  10      306.45      338.91      4.63 o
   4   1  10       72.76       71.53      1.31 o
   5   1  10       12.25       13.12      0.77 o
   6   1  10       33.73       35.18      0.89 o
   7   1  10        5.53        3.84      0.53 o
   8   1  10        0.02       -0.31      0.66 o
   9   1  10        0.00       -0.44      0.82 o
  -4   2  10       10.17       12.36      1.35 o
  -3   2  10        7.20        6.44      1.31 o
  -2   2  10        0.35        0.42      0.51 o
  -1   2  10       63.16       68.80      1.60 o
   0   2  10        1.66        2.18      0.52 o
   1   2  10       61.54       67.24      1.50 o
   2   2  10      313.36      340.83      5.05 o
   3   2  10      299.19      319.00      4.58 o
   4   2  10       40.08       45.69      1.10 o
   5   2  10       25.19       26.05      0.79 o
   6   2  10      114.35      113.65      2.24 o
   7   2  10       72.94       71.80      1.98 o
   8   2  10       38.44       41.33      1.56 o
   9   2  10        0.52        0.18      0.88 o
  -4   3  10       13.73       13.51      1.65 o
  -3   3  10        0.01       -0.28      0.94 o
  -2   3  10        0.83        0.49      0.81 o
  -1   3  10        4.96        5.29      0.56 o
   0   3  10       66.68       75.03      1.71 o
   1   3  10        5.60        5.03      0.69 o
   2   3  10       68.99       73.72      1.59 o
   3   3  10        6.62        5.27      0.77 o
   4   3  10        2.98        3.10      0.59 o
   5   3  10        2.13        1.78      0.52 o
   6   3  10       15.01       15.27      0.90 o
   7   3  10        0.03        0.16      0.66 o
   8   3  10        4.49        3.70      0.82 o
   9   3  10        0.02       -1.14      1.14 o
  -3   4  10       11.34        8.73      1.18 o
  -2   4  10       41.34       44.87      1.68 o
  -1   4  10       23.53       25.61      0.88 o
   0   4  10        0.07        0.27      0.51 o
   1   4  10       90.05       91.26      2.00 o
   2   4  10        8.63        8.27      1.11 o
   3   4  10       19.03       20.29      1.48 o
   4   4  10       35.99       36.00      1.25 o
   5   4  10       38.51       39.85      1.02 o
   6   4  10      116.73      121.07      2.37 o
   7   4  10        0.01       -0.06      0.69 o
   8   4  10        8.57        6.40      1.02 o
  -3   5  10        0.99        1.20      1.23 o
  -2   5  10       12.21       10.12      1.09 o
  -1   5  10       25.63       24.08      1.10 o
   0   5  10        1.35        1.30      0.52 o
   1   5  10        0.00       -0.08      0.97 o
   2   5  10       27.16       31.16      1.21 o
   3   5  10        0.29        0.30      0.58 o
   4   5  10       32.01       35.71      1.30 o
   5   5  10       20.37       19.05      1.49 o
   6   5  10        2.49        1.68      0.56 o
   7   5  10        1.77        2.40      0.79 o
   8   5  10        4.54        5.42      0.99 o
  -2   6  10        3.67        4.13      1.36 o
  -1   6  10       83.30       89.62      2.23 o
   0   6  10       32.10       27.91      1.49 o
   1   6  10       11.25       11.17      0.90 o
   2   6  10        0.04        0.59      0.88 o
   3   6  10       39.58       34.80      1.58 o
   4   6  10       16.83       18.48      1.08 o
   5   6  10       10.12        8.97      0.97 o
   6   6  10        4.25        2.95      0.82 o
   7   6  10       11.23        7.57      1.01 o
  -2   7  10        0.10       -0.64      1.21 o
  -1   7  10        0.64        0.03      0.65 o
   0   7  10        0.01       -0.81      0.83 o
   1   7  10        0.95       -0.54      0.96 o
   2   7  10        0.00        0.03      0.74 o
   3   7  10        1.22       -0.43      0.82 o
   4   7  10        3.23        3.46      0.82 o
   5   7  10        6.46        6.90      1.00 o
   6   7  10        3.59        4.55      1.19 o
   7   7  10       15.83       13.63      1.82 o
   0   8  10        0.02        0.88      1.41 o
   1   8  10        0.67        1.36      0.81 o
   2   8  10        5.62        4.46      0.88 o
   3   8  10       22.14       21.62      1.34 o
   4   8  10        6.49        5.99      1.12 o
   5   8  10        0.86        0.38      1.19 o
   2   9  10        0.03       -0.84      1.24 o
   0  -4  11        0.32       -0.82      1.84 o
   1  -4  11        0.25        0.40      1.04 o
   2  -4  11       13.28       17.72      1.74 o
   3  -4  11       33.23       40.79      1.75 o
   4  -4  11       66.00       75.13      3.79 o
   5  -4  11        0.13        0.34      1.08 o
  -1  -3  11        4.93        3.88      0.95 o
   0  -3  11        3.40        1.78      0.94 o
   1  -3  11        2.15        3.03      1.19 o
   2  -3  11       11.40       11.32      1.15 o
   3  -3  11        0.62       -0.19      0.72 o
   4  -3  11        0.33        0.23      0.51 o
   5  -3  11        0.45        0.05      0.96 o
   6  -3  11        7.77        8.96      1.16 o
  -2  -2  11        0.03       -0.45      0.88 o
  -1  -2  11       10.45        9.10      0.94 o
   0  -2  11        0.03        0.50      0.78 o
   1  -2  11       29.98       30.10      1.65 o
   2  -2  11        0.04       -0.29      0.69 o
   3  -2  11       37.25       38.74      1.52 o
   4  -2  11       14.00       13.56      0.81 o
   5  -2  11       20.69       22.99      1.00 o
   6  -2  11        0.01        0.53      0.92 o
   7  -2  11        0.98        2.59      0.97 o
  -2  -1  11        0.26       -0.20      0.80 o
  -1  -1  11        1.62        1.11      0.74 o
   0  -1  11        6.08        5.46      0.88 o
   1  -1  11        2.28        1.23      0.83 o
   2  -1  11       13.82       14.65      1.24 o
   3  -1  11        2.42        1.16      0.83 o
   4  -1  11        1.91        2.06      0.85 o
   5  -1  11        2.00        1.72      0.59 o
   6  -1  11        7.23        6.24      0.64 o
   7  -1  11        0.60       -0.11      0.84 o
   8  -1  11        0.51        1.05      1.12 o
  -2   0  11        1.57        1.27      0.77 o
  -1   0  11       34.09       27.92      1.46 o
   0   0  11      102.78      113.76      8.44 o
   1   0  11        1.49        1.41      1.06 o
   2   0  11       13.76       13.10      1.19 o
   3   0  11       60.08       56.69      1.52 o
   4   0  11       18.93       18.23      0.91 o
   5   0  11       13.40       13.68      0.77 o
   6   0  11       24.66       24.92      0.92 o
   7   0  11        1.24        1.11      0.57 o
   8   0  11        0.08       -0.02      0.90 o
  -3   1  11        0.39        1.03      1.22 o
  -2   1  11        2.31        1.26      0.70 o
  -1   1  11        3.19        3.05      0.95 o
   0   1  11        5.46        4.61      0.89 o
   1   1  11        2.24        1.69      0.68 o
   2   1  11        7.27        7.51      0.92 o
   3   1  11        0.01       -0.25      0.73 o
   4   1  11        0.09        0.07      0.29 o
   5   1  11        2.78        2.16      0.42 o
   6   1  11        3.17        3.42      0.56 o
   7   1  11        4.46        3.86      0.57 o
   8   1  11       25.40       25.51      1.72 o
  -3   2  11        3.90        4.08      1.61 o
  -2   2  11       14.96       14.53      0.90 o
  -1   2  11       23.80       25.36      1.15 o
   0   2  11        0.17        1.30      0.73 o
   1   2  11       30.49       28.72      1.08 o
   2   2  11       63.80       68.97      1.73 o
   3   2  11      578.10      651.37      8.56 o
   4   2  11        8.89        8.50      0.73 o
   5   2  11       52.84       56.33      1.27 o
   6   2  11        1.30        0.57      0.53 o
   7   2  11       57.95       50.43      1.61 o
   8   2  11        0.08        0.76      0.89 o
  -2   3  11        0.93        1.46      1.17 o
  -1   3  11        0.04       -0.50      0.50 o
   0   3  11       16.05       17.13      1.54 o
   1   3  11       17.00       16.09      1.05 o
   2   3  11       16.64       16.26      0.93 o
   3   3  11       28.81       26.39      1.05 o
   4   3  11        5.07        3.70      0.56 o
   5   3  11        0.02       -0.10      0.55 o
   6   3  11        1.49        1.75      0.58 o
   7   3  11        0.79        1.02      0.35 o
   8   3  11        0.00        0.46      0.80 o
  -2   4  11        2.38        1.44      0.78 o
  -1   4  11        0.96        1.21      0.81 o
   0   4  11       12.06       12.23      0.89 o
   1   4  11       12.01       14.35      1.27 o
   2   4  11       29.10       32.92      1.15 o
   3   4  11        0.00        0.93      0.73 o
   4   4  11       17.43       17.06      1.02 o
   5   4  11        0.86        0.65      0.63 o
   6   4  11       48.72       50.87      1.38 o
   7   4  11       19.93       15.33      1.08 o
   8   4  11       24.32       26.16      2.65 o
  -2   5  11        1.95        2.90      1.46 o
  -1   5  11       17.72       17.72      1.02 o
   0   5  11        0.56        0.72      0.71 o
   1   5  11       15.58       16.10      1.15 o
   2   5  11        0.03       -0.28      0.67 o
   3   5  11        0.55       -0.01      0.77 o
   4   5  11        1.03        1.17      0.62 o
   5   5  11        0.03        0.16      0.83 o
   6   5  11        4.17        5.99      0.85 o
   7   5  11        1.06        0.16      0.91 o
  -1   6  11        0.19        0.71      1.19 o
   0   6  11       70.49       71.73      2.34 o
   1   6  11        1.02        0.88      0.93 o
   2   6  11        3.86        5.04      0.99 o
   3   6  11        1.02        1.53      0.85 o
   4   6  11        0.05       -0.17      0.76 o
   5   6  11        0.55        0.12      0.81 o
   6   6  11        0.66        0.61      0.98 o
   7   6  11        1.69        0.88      1.32 o
   0   7  11        2.48        1.18      1.20 o
   1   7  11        2.51        2.37      1.60 o
   2   7  11        1.66        0.70      0.67 o
   3   7  11       10.11       10.41      1.07 o
   4   7  11        0.27       -0.86      0.86 o
   5   7  11        0.85        0.09      1.14 o
   2   8  11        1.67        0.56      1.54 o
   3   8  11       26.43       23.33      1.56 o
   2  -3  12        0.45       -1.12      1.12 o
   3  -3  12        9.31       12.60      1.73 o
   4  -3  12        7.65       11.41      1.63 o
   0  -2  12        2.30        1.50      1.17 o
   1  -2  12        3.22        3.23      1.09 o
   2  -2  12       20.01       23.61      1.57 o
   3  -2  12        1.35        0.73      0.83 o
   4  -2  12        4.08        6.24      0.86 o
   5  -2  12       16.85       20.46      1.67 o
   0  -1  12        8.95        9.64      1.34 o
   1  -1  12        2.12        3.30      0.98 o
   2  -1  12        2.37        2.24      0.82 o
   3  -1  12        0.08       -0.77      0.77 o
   4  -1  12        1.59        1.84      0.74 o
   5  -1  12        2.20        0.95      0.62 o
   6  -1  12        6.41        4.38      1.09 o
  -1   0  12       11.22       10.14      1.00 o
   0   0  12        0.12        1.07      1.03 o
   1   0  12       11.45       13.38      1.49 o
   2   0  12        0.10        0.23      1.16 o
   3   0  12        9.53        8.98      1.09 o
   4   0  12        2.68        2.92      0.66 o
   5   0  12        9.87        8.84      0.94 o
   6   0  12       16.86       16.79      1.07 o
   7   0  12        5.87        8.21      1.20 o
  -1   1  12        2.57        2.59      0.89 o
   0   1  12        4.60        4.26      1.38 o
   1   1  12        0.04       -0.35      0.94 o
   2   1  12       24.45       22.25      1.26 o
   3   1  12        1.69        1.19      0.72 o
   4   1  12        9.61        9.09      0.92 o
   5   1  12        4.23        5.27      0.80 o
   6   1  12       17.70       17.72      1.00 o
   7   1  12        0.31       -0.25      0.56 o
  -1   2  12       60.60       62.43      2.61 o
   0   2  12       21.76       20.45      1.37 o
   1   2  12        0.02       -0.13      0.94 o
   2   2  12       26.12       23.15      1.42 o
   3   2  12      189.34      199.20      4.68 o
   4   2  12       44.57       47.84      1.39 o
   5   2  12       12.59       12.51      0.76 o
   6   2  12        2.38        2.71      0.61 o
   7   2  12        1.33        1.04      0.60 o
  -1   3  12        1.97        1.81      0.75 o
   0   3  12       15.23       13.66      1.13 o
   1   3  12        3.89        1.52      0.88 o
   2   3  12       27.43       26.71      1.34 o
   3   3  12        7.05        7.94      0.77 o
   4   3  12        3.48        2.98      0.57 o
   5   3  12       17.14       18.51      0.91 o
   6   3  12        1.90        0.24      0.66 o
   7   3  12        3.65        3.09      0.66 o
  -1   4  12        3.47        1.11      1.27 o
   0   4  12       14.78       14.59      1.17 o
   1   4  12        5.75        6.05      1.06 o
   2   4  12      106.75      113.25      3.73 o
   3   4  12       92.22       91.30      2.54 o
   4   4  12        4.94        3.43      0.87 o
   5   4  12        0.21       -0.13      0.69 o
   6   4  12       44.42       41.93      1.34 o
   7   4  12       62.76       57.08      3.03 o
   0   5  12        7.14        6.28      1.26 o
   1   5  12        0.82        0.55      0.92 o
   2   5  12       22.60       19.98      1.30 o
   3   5  12        4.96        3.97      0.84 o
   4   5  12        0.12        0.38      0.83 o
   5   5  12        1.18        1.10      1.28 o
   6   5  12        0.10       -0.64      0.67 o
   1   6  12        0.32        0.15      1.29 o
   2   6  12        0.00       -0.83      1.25 o
   3   6  12       15.54       15.85      1.47 o
   4   6  12        1.01        0.86      1.41 o
   5   6  12        3.42        2.95      1.05 o
   2   0  13        1.12       -0.40      1.69 o
   3   0  13        9.06        7.14      1.58 o
   4   0  13        1.65        2.63      1.13 o
   5   0  13        2.19        1.77      1.18 o
   1   1  13        3.55        4.22      1.55 o
   2   1  13        0.68       -1.34      1.34 o
   3   1  13        5.33        6.54      1.36 o
   4   1  13        0.05       -0.40      1.18 o
   5   1  13        0.03        0.31      0.88 o
   1   2  13        0.74        0.54      1.73 o
   2   2  13        0.75        1.53      1.06 o
   3   2  13        4.16        2.99      1.00 o
   4   2  13        0.90        1.35      0.77 o
   5   2  13        0.18        0.58      0.77 o
   1   3  13        1.56        0.66      1.09 o
   2   3  13       17.29       17.22      1.47 o
   3   3  13        1.73        1.64      0.86 o
   4   3  13        0.27        0.97      0.79 o
   5   3  13        5.32        6.85      0.94 o
   2   4  13       25.12       23.62      1.70 o
   3   4  13      202.48      209.83     10.24 o
   4   4  13        1.16        1.34      1.14 o
   5   4  13        9.68       10.44      1.47 o
 
